# Supplementary material for: Diversity and distribution of Epeorus (Caucasiron) (Ephemeroptera, Heptageniidae) in Iran, with descriptions of three new species
Source: Zookeys. 2020 Jul 8;947:71–102. doi: 10.3897/zookeys.947.51259 (PMC7363713; doi:10.3897/zookeys.947.51259)
Supplement: XML Treatment for Epeorus (Caucasiron) alborzicus [file zookeys.947.51259-treatment1.xml]

<!DOCTYPE tp:taxon-treatment
  PUBLIC "-//TaxonX//DTD Taxonomic Treatment Publishing DTD v0 20100105//EN" "tax-treatment-NSO.dtd">
<tp:taxon-treatment xmlns:tp="http://www.plazi.org/taxpub"><tp:treatment-meta><kwd-group><label>Taxon classification</label><kwd><named-content xmlns:xlink="http://www.w3.org/1999/xlink" content-type="kingdom">Animalia</named-content></kwd><kwd><named-content xmlns:xlink="http://www.w3.org/1999/xlink" content-type="order">Ephemeroptera</named-content></kwd><kwd><named-content xmlns:xlink="http://www.w3.org/1999/xlink" content-type="family">Heptageniidae</named-content></kwd></kwd-group><mixed-citation publication-type="journal"><person-group><name><surname>Hrivniak</surname><given-names>Ľuboš</given-names></name><name><surname>Sroka</surname><given-names>Pavel</given-names></name><name><surname>Bojková</surname><given-names>Jindřiška</given-names></name><name><surname>Godunko</surname><given-names>Roman J.</given-names></name><name><surname>Namin</surname><given-names>Javid Imanpour</given-names></name><name><surname>Bagheri</surname><given-names>Samereh</given-names></name><name><surname>Nejat</surname><given-names>Farshad</given-names></name><name><surname>Abdoli</surname><given-names>Ashgar</given-names></name><name><surname>Staniczek</surname><given-names>Arnold H.</given-names></name></person-group><article-title>Diversity and distribution of <tp:taxon-name><tp:taxon-name-part taxon-name-part-type="genus" reg="Epeorus">Epeorus</tp:taxon-name-part> (<tp:taxon-name-part taxon-name-part-type="subgenus" reg="Caucasiron">Caucasiron</tp:taxon-name-part>)</tp:taxon-name> (<tp:taxon-name><tp:taxon-name-part taxon-name-part-type="order">Ephemeroptera</tp:taxon-name-part></tp:taxon-name>, <tp:taxon-name><tp:taxon-name-part taxon-name-part-type="family">Heptageniidae</tp:taxon-name-part></tp:taxon-name>) in Iran, with descriptions of three new species</article-title><source>Zookeys</source><day>08</day><month>7</month><year>2020</year><volume>947</volume><fpage>71</fpage><lpage>102</lpage><pub-id pub-id-type="doi">10.3897/zookeys.947.51259</pub-id></mixed-citation></tp:treatment-meta><tp:nomenclature><tp:taxon-name><object-id xmlns:xlink="http://www.w3.org/1999/xlink" content-type="arpha" xlink:type="simple">622A6F8D-BAD9-5BBA-AC28-119F4D70AD06</object-id>
              <tp:taxon-name-part taxon-name-part-type="genus" reg="Epeorus">Epeorus</tp:taxon-name-part> (<tp:taxon-name-part taxon-name-part-type="subgenus" reg="Caucasiron">Caucasiron</tp:taxon-name-part>) <tp:taxon-name-part taxon-name-part-type="species" reg="alborzicus">alborzicus</tp:taxon-name-part><object-id xmlns:xlink="http://www.w3.org/1999/xlink" content-type="zoobank" xlink:type="simple">http://zoobank.org/F1721BB2-DC7C-4BBC-9AD2-8252A5D01EBF</object-id></tp:taxon-name><tp:taxon-authority>Hrivniak &amp; Sroka</tp:taxon-authority><tp:taxon-status xmlns:xlink="http://www.w3.org/1999/xlink" xlink:type="simple">sp. nov.</tp:taxon-status><xref ref-type="fig" rid="F1">Figures 1</xref><xref ref-type="fig" rid="F2">, 2</xref></tp:nomenclature><tp:treatment-sec sec-type="type material" id="SECID0E3MAE"><title>Type material.</title><p><bold><italic>Holotype</italic></bold>: female mature larva: IRAN, Mazandaran Province, Panjab village, unnamed brook (LT of Haraz River); <named-content xmlns:xlink="http://www.w3.org/1999/xlink" content-type="dwc:verbatimCoordinates" xlink:type="simple"><named-content content-type="geo-json" specific-use="{&#34;type&#34;:&#34;Point&#34;,&#34;coordinates&#34;:[52.254444,36.098000]}" id="NCID0EKNAE" xlink:type="simple">36°05'52.8"N, 052°15'16.0"E</named-content></named-content> (locality no. 152); 955 m a.s.l.; J. Bojková, T. Soldán, J. Imanpour Namin, S. Bagheri leg., 9.5.2018, SMNS_EPH_010056.</p><p><bold><italic>Paratypes</italic></bold>: 38 female larvae (3 mounted on slide), 10 male larvae (2 mounted on slide): same data as holotype, SMNS_EPH_010056. DNA extracted from 1 female (code: IR11, stored in EtOH) and 2 males (codes: IR12 and IR14, both stored in EtOH).</p><p>33 female larvae, 24 male larvae: IRAN, Tehran Province, Zayegan village, Lalan River; <named-content xmlns:xlink="http://www.w3.org/1999/xlink" content-type="dwc:verbatimCoordinates" xlink:type="simple"><named-content content-type="geo-json" specific-use="{&#34;type&#34;:&#34;Point&#34;,&#34;coordinates&#34;:[51.582361,35.977556]}" id="NCID0E2NAE" xlink:type="simple">35°58'39.2"N, 051°34'56.5"E</named-content></named-content> (locality no. 55); 2290 m a.s.l.; A. Staniczek, M. Pallmann, R. J. Godunko, F. Nejat leg., 8.5.2017, SMNS_EPH_007617.</p><p>1 female larva: IRAN, Golestan Province, above Chah-e Ja village, unnamed brook (RT of river flowing to Fazelabad); <named-content xmlns:xlink="http://www.w3.org/1999/xlink" content-type="dwc:verbatimCoordinates" xlink:type="simple"><named-content content-type="geo-json" specific-use="{&#34;type&#34;:&#34;Point&#34;,&#34;coordinates&#34;:[54.777194,36.673000]}" id="NCID0EFOAE" xlink:type="simple">36°40'22.8"N, 054°46'37.9"E</named-content></named-content> (locality no. 104); 1450 m a.s.l.; J. Bojková, T. Soldán, J. Imanpour Namin leg., 27.4.2018. DNA extracted specimen (code: IR13, stored in EtOH).</p><p>17 female larvae (3 mounted on slide), 6 male larvae: IRAN, Alborz Province, 2.5 km W of Asara village, Karaj River; <named-content xmlns:xlink="http://www.w3.org/1999/xlink" content-type="dwc:verbatimCoordinates" xlink:type="simple"><named-content content-type="geo-json" specific-use="{&#34;type&#34;:&#34;Point&#34;,&#34;coordinates&#34;:[51.219444,36.031139]}" id="NCID0EPOAE" xlink:type="simple">36°01'52.1"N, 051°13'10.0"E</named-content></named-content> (locality no. 58); 1890 m a.s.l.; A. Staniczek, M. Pallmann, F. Nejat leg., 10.5.2017, SMNS_EPH_007627.</p><p>The holotype and 50 paratypes are deposited in <named-content xmlns:xlink="http://www.w3.org/1999/xlink" content-type="dwc:institutional_code" xlink:type="simple">SMNS</named-content>, 50 paratypes (including DNA extracted specimens) are deposited in <named-content xmlns:xlink="http://www.w3.org/1999/xlink" content-type="dwc:institutional_code" xlink:type="simple">IECA</named-content> and 29 paratypes in <abbrev xmlns:xlink="http://www.w3.org/1999/xlink" content-type="institution" xlink:title="Natural History Museum and Genetic Resources, Department of Environment, Tehran, Iran" id="ABBRID0EAPAE" xlink:type="simple">MMTT_DOE</abbrev>.</p></tp:treatment-sec><tp:treatment-sec sec-type="material" id="SECID0EFPAE"><title>Other material examined.</title><p>8 larvae: same data as holotype, SMNS_EPH_010056; young instars or damaged specimens.</p><p>13 larvae: IRAN, Mazandaran Province, NE of Kahrud village, unnamed brook (LT of Haraz River); <named-content xmlns:xlink="http://www.w3.org/1999/xlink" content-type="dwc:verbatimCoordinates" xlink:type="simple"><named-content content-type="geo-json" specific-use="{&#34;type&#34;:&#34;Point&#34;,&#34;coordinates&#34;:[52.256889,36.061861]}" id="NCID0EPPAE" xlink:type="simple">36°03'42.7"N, 052°15'24.8"E</named-content></named-content> (locality no. 153); 1020 m a.s.l.; J. Bojková, T. Soldán, J. Imanpour Namin, S. Bagheri leg., 9.5.2018.</p><p>2 larvae: IRAN, Mazandaran Province, 3.5 km E of Polour village, Lasem Rud (RT of Haraz River); <named-content xmlns:xlink="http://www.w3.org/1999/xlink" content-type="dwc:verbatimCoordinates" xlink:type="simple"><named-content content-type="geo-json" specific-use="{&#34;type&#34;:&#34;Point&#34;,&#34;coordinates&#34;:[52.077333,35.835944]}" id="NCID0EZPAE" xlink:type="simple">35°50'09.4"N, 052°04'38.4"E</named-content></named-content> (locality no. 73); 2100 m a.s.l.; A. Staniczek, M. Pallmann, F. Nejat leg., 14.5.2017, SMNS_EPH_007680; 17 larvae: S. Bagheri leg., 16.4.2018.</p><p>1 larva: IRAN, Mazandaran Province, 1.5 km S of Part Kola village, Shirin Rud (LT of Sefidrud); <named-content xmlns:xlink="http://www.w3.org/1999/xlink" content-type="dwc:verbatimCoordinates" xlink:type="simple"><named-content content-type="geo-json" specific-use="{&#34;type&#34;:&#34;Point&#34;,&#34;coordinates&#34;:[53.348528,36.151194]}" id="NCID0EDQAE" xlink:type="simple">36°9'04.3"N, 053°20'54.7"E</named-content></named-content> (locality no. 63); 750 m a.s.l.; A. Staniczek, M. Pallmann, F. Nejat leg., 11.5.2017, SMNS_EPH_007641; 10 larvae: S. Bagheri leg., 5.4.2018.</p><p>7 larvae: IRAN, Mazandaran Province, 3.5 km W of Razan village, Baladeh River; <named-content xmlns:xlink="http://www.w3.org/1999/xlink" content-type="dwc:verbatimCoordinates" xlink:type="simple"><named-content content-type="geo-json" specific-use="{&#34;type&#34;:&#34;Point&#34;,&#34;coordinates&#34;:[52.142944,36.194333]}" id="NCID0ENQAE" xlink:type="simple">36°11'39.6"N, 052°8'34.6"E</named-content></named-content> (locality no. 73); 1360 m a.s.l.; A. Staniczek, M. Pallmann, F. Nejat leg., 14.5.2017, SMNS_EPH_007677.</p><p>1 larva: IRAN, Tehran Province, Lalan village, Lalan River; <named-content xmlns:xlink="http://www.w3.org/1999/xlink" content-type="dwc:verbatimCoordinates" xlink:type="simple"><named-content content-type="geo-json" specific-use="{&#34;type&#34;:&#34;Point&#34;,&#34;coordinates&#34;:[51.580833,35.997306]}" id="NCID0EXQAE" xlink:type="simple">35°59'50.3"N, 051°34'51.0"E</named-content></named-content> (locality no. 53); 2438 m a.s.l.; A. Staniczek, M. Pallmann, R. J. Godunko, F. Nejat leg., 8.5.2017, SMNS_EPH_007613.</p><p>17 larvae: IRAN, Tehran Province, Igol village, Fasham River; <named-content xmlns:xlink="http://www.w3.org/1999/xlink" content-type="dwc:verbatimCoordinates" xlink:type="simple"><named-content content-type="geo-json" specific-use="{&#34;type&#34;:&#34;Point&#34;,&#34;coordinates&#34;:[51.480917,35.919778]}" id="NCID0EBRAE" xlink:type="simple">35°55'11.2"N, 051°28'51.3"E</named-content></named-content> (locality no. 56); 2020 m a.s.l.; A. Staniczek, M. Pallmann, R. J. Godunko, F. Nejat leg., 8.5.2017, SMNS_EPH_007618.</p><p>10 larvae: IRAN, Alborz Province, 4 km NW of Shahrestanak village, Shahrestanak River; <named-content xmlns:xlink="http://www.w3.org/1999/xlink" content-type="dwc:verbatimCoordinates" xlink:type="simple"><named-content content-type="geo-json" specific-use="{&#34;type&#34;:&#34;Point&#34;,&#34;coordinates&#34;:[51.319333,35.983667]}" id="NCID0ELRAE" xlink:type="simple">35°59'01.2"N, 051°19'09.6"E</named-content></named-content> (locality no. 57); 2100 m a.s.l.; A. Staniczek, M. Pallmann, F. Nejat leg., 10.5.2017, SMNS_EPH_007622.</p></tp:treatment-sec><tp:treatment-sec sec-type="etymology" id="SECID0EQRAE"><title>Etymology.</title><p>The species name refers to the type locality and distribution of the species in the Alborz mountain range.</p></tp:treatment-sec><tp:treatment-sec sec-type="Localities and habitat preferences of larvae" id="SECID0EVRAE"><title>Localities and habitat preferences of larvae.</title><p>Larvae inhabit small streams (2–8 m width, 20–50 cm depth) at high altitudes (six of eleven localities at approx. 2000 m a.s.l.) in the central Alborz (Fig. <xref ref-type="fig" rid="F9">9</xref>). One larva was found in the eastern Alborz (Fig. <xref ref-type="fig" rid="F9">9</xref>). Larvae were found only in cold and clear streams where they dwelled on large stones in riffles with very fast flow. All localities were situated in deep valleys with rivers draining high mountains. They were mostly treeless, only sometimes with sparse solitary shrubs and trees at the banks (Fig. <xref ref-type="fig" rid="F10">10A, B</xref>). Streams had a very coarse bed substrate with prevailing boulders and stones and a low share of fine sediments, and turbulent to strongly turbulent flow. They were characteristic of high fluctuation of discharge, with sudden peaks of discharge after spates on the mountains (Fig. <xref ref-type="fig" rid="F10">10A</xref>).</p></tp:treatment-sec><tp:treatment-sec sec-type="description" id="SECID0ELSAE"><title>Description of larva.</title><p>General colouration of larvae yellowish brown with dark brown maculation. Body length of mature larvae: 13.3–15.8 mm (female), 10.3–11.3 mm (male). Length of cerci approximately 1.3× body length.</p><p><bold><italic>Head.</italic></bold> Shape trapezoidal; anterior and lateral margin rounded, posterior margin rounded in female, slightly rounded or nearly straight in male (Fig. <xref ref-type="fig" rid="F1">1D, E</xref>). Anterior margin with shallow concavity medially. Head dimensions of mature larvae: length 2.8–3.1 mm, width 4.0–4.6 mm (female); length 2.2–2.7 mm, width 3.2–3.7 mm (male). Head width/length ratio: 1.4–1.5 (both male and female). Dorso-medial part with pair of stripes. Pair of maculae located between ocelli (sometimes fused into single macula). Rounded maculae ventrolateral of lateral ocelli and blurred maculae near inner edges of compound eyes. Pale stripes extending horizontally from lateral ocelli to lateral edges of head. Pair of elongated, curved maculae located along coronal suture. Compound eyes grey to black in female, brownish or greyish and basally black in male mature larva. Ocelli blackish, basally paler. Antennae yellowish brown, scapus and pedicellus darkened. Anterior margin of head densely covered with hair-like setae extending to lateral margins and directed medio-dorsally. Dorsal surface of head covered with fine hair-like setae and sparsely distributed stick-like setae. Sparse longer and fine hair-like setae located posteriorly to eyes.</p><fig id="F1" position="float" orientation="portrait"><object-id xmlns:xlink="http://www.w3.org/1999/xlink" content-type="doi" xlink:type="simple">10.3897/zookeys.947.51259.figure1</object-id><object-id xmlns:xlink="http://www.w3.org/1999/xlink" content-type="arpha" xlink:type="simple">63BE34A4-D217-57C1-91D6-E29D9D531C69</object-id><label>Figure 1.</label><caption><p><tp:taxon-name><tp:taxon-name-part taxon-name-part-type="genus" reg="Epeorus">Epeorus</tp:taxon-name-part> (<tp:taxon-name-part taxon-name-part-type="subgenus" reg="Caucasiron">Caucasiron</tp:taxon-name-part>) <tp:taxon-name-part taxon-name-part-type="species" reg="alborzicus">alborzicus</tp:taxon-name-part></tp:taxon-name> sp. nov., larva: <bold>A</bold> habitus in dorsal view <bold>B</bold> habitus in ventral view <bold>C</bold> habitus in lateral view <bold>D</bold> head of male in dorsal view <bold>E</bold> head of female in dorsal view <bold>F</bold> middle leg in dorsal view <bold>G</bold> distal part of abdomen in ventral view <bold>H–J</bold> colouration of abdominal terga <bold>K–M</bold> colouration of abdominal sterna.</p></caption><graphic xmlns:xlink="http://www.w3.org/1999/xlink" xlink:href="zookeys-947-071-g001.jpg" position="float" orientation="portrait" xlink:type="simple" id="oo_430249.jpg"><uri content-type="original_file" xlink:type="simple">https://binary.pensoft.net/fig/430249</uri></graphic></fig><p><bold><italic>Mouthparts</italic>.</bold> Labrum (Fig. <xref ref-type="fig" rid="F2">2A</xref>) widened anteriorly, with anterior margin slightly rounded or nearly straight (in dorsal view). Lateral angles rounded (shape of labrum may vary among individual specimens). Dorsal surface (Fig. <xref ref-type="fig" rid="F2">2A</xref>, right half) sparsely covered with setae of different size; 4–6 longer bristle-like setae located antero-medially and two bristles antero-laterally. Epipharynx with longer, slightly plumose bristles situated along lateral to anterior margin (Fig. <xref ref-type="fig" rid="F2">2A</xref>, left half, range of setation figured as large black dots), and cluster of fine, hair-like setae medially (not figured). Posterior margin of labrum irregularly concave; group of 6–17 setae of various size located on ventral surface close to posterior margin. Outer incisors of both mandibles (Fig. <xref ref-type="fig" rid="F2">2B, C</xref>) with three apical teeth; outer tooth blunt in both mandibles. Inner incisor of left mandible with three apical teeth, right inner incisor bifurcated.</p><fig id="F2" position="float" orientation="portrait"><object-id xmlns:xlink="http://www.w3.org/1999/xlink" content-type="doi" xlink:type="simple">10.3897/zookeys.947.51259.figure2</object-id><object-id xmlns:xlink="http://www.w3.org/1999/xlink" content-type="arpha" xlink:type="simple">BC15CDEE-2A42-50E4-AF6D-CDA3FADEC81B</object-id><label>Figure 2.</label><caption><p><tp:taxon-name><tp:taxon-name-part taxon-name-part-type="genus" reg="Epeorus">Epeorus</tp:taxon-name-part> (<tp:taxon-name-part taxon-name-part-type="subgenus" reg="Caucasiron">Caucasiron</tp:taxon-name-part>) <tp:taxon-name-part taxon-name-part-type="species" reg="alborzicus">alborzicus</tp:taxon-name-part></tp:taxon-name> sp. nov., larva: <bold>A</bold> labrum (right half in dorsal view, left half in ventral view) <bold>B</bold> incisors of right mandible in ventral view <bold>C</bold> incisors of left mandible in ventral view (both flattened on slide) <bold>D</bold> setae on dorsal surface of femora <bold>E</bold> surface and posterior margin of abdominal tergum VII <bold>F</bold> gill I <bold>G</bold> gill III <bold>H</bold> abdominal segments VIII–X <bold>I</bold> sternum IX, female <bold>J</bold> sternum IX, male <bold>K</bold> gill VII (flattened on slide) <bold>L–M</bold> gill VII (in natural position from ventral view), variability in shape.</p></caption><graphic xmlns:xlink="http://www.w3.org/1999/xlink" xlink:href="zookeys-947-071-g002.jpg" position="float" orientation="portrait" xlink:type="simple" id="oo_430250.jpg"><uri content-type="original_file" xlink:type="simple">https://binary.pensoft.net/fig/430250</uri></graphic></fig><p><bold><italic>Thorax</italic>.</bold> Pronotum anteriorly narrowed, lateral edges nearly straight. Metanotum with slight postero-medial projection. Dorsal surface covered with fine, hair-like setae (as on abdominal terga and head); sparse longer, hair-like setae along pro-, meso- and metanotal suture.</p><p><bold><italic>Legs</italic>.</bold> Colour pattern of femora as in Fig. <xref ref-type="fig" rid="F1">1F</xref>. Femora without medial hypodermal spot. Patella-tibial suture darkened; tarsi proximally and distally darkened. Coxal projections of fore- and hind legs pointed or bluntly pointed; in middle legs blunt. Trochanteres with spatulate setae as on dorsal surface of femora (Fig. <xref ref-type="fig" rid="F2">2D</xref>). Tibiae of forelegs 1.20–1.37× femur length, tibiae of middle legs 1.0–1.2× femur length, and tibiae of hind legs 0.92–1.08× femur length. Tarsi of all legs 0.26–0.34× tibia length. Dorsal surface of femora covered by short and sporadically elongated spatulate setae (Fig. <xref ref-type="fig" rid="F2">2D</xref>), hair-like setae, and sparsely distributed stick-like setae. Anterior margin of femora with short, pointed or bluntly pointed spine-like setae; posterior margin with row of long blade-like setae and sparse row of bluntly pointed, spine-like setae. Dorsal margin of tibiae and tarsi with row of long setae; ventral margin of both with irregular row of spine-like setae accumulated distally. Tarsal claws with 2–3 denticles.</p><p><bold><italic>Abdominal terga</italic>.</bold> Colour pattern of abdominal terga (Fig. <xref ref-type="fig" rid="F1">1A, H–J</xref>) consists of transversal stripe along anterior margin of terga I–IX (X), medially extending to single blurred macula or pair of rounded maculae on terga II–IV and short triangular or nearly rectangular macula on terga V–IX. Terga VIII and IX (X) medially darkened. Pattern of abdominal terga sometimes poorly expressed, only with medially thickened transversal stripe along anterior margin.</p><p>Lateral margins with oblique maculae on terga I–IX, sometimes dorso-posteriorly extended. Pair of sigilla sometimes coloured, in form of short stripes or spots located antero-laterally to medial macula. Denticles on posterior margin on terga of various size, irregular and pointed (Fig. <xref ref-type="fig" rid="F2">2E</xref>). Surface of terga covered with hair-like setae and sparsely with stick-like setae. Tergum X with distinct postero-lateral projections (Fig. <xref ref-type="fig" rid="F2">2H</xref>, arrow). Supra-tergalial projection (sensu <xref ref-type="bibr" rid="B20">Kluge 2004</xref>) short and blunt. Longitudinal row of hair-like setae along abdominal terga present medially.</p><p><bold><italic>Abdominal sterna</italic>.</bold> Yellowish, with distinct colour pattern in form of medial circular macula (Fig. <xref ref-type="fig" rid="F1">1B, G, K–M</xref>, best expressed on sterna II–VI). Medio-anterior sigilla partly pigmented, lateral sigilla not pigmented; medio-posterior sigilla in form of pale spots in intensively pigmented specimens. Nerve ganglia occasionally darkened. Intensity of colouration varies among individuals (Fig. <xref ref-type="fig" rid="F1">1K–M</xref>). Sternum IX with V-shaped medial emargination; surface covered by irregularly distributed short hair-like setae, and medially accumulated longer hair-like setae (Fig. <xref ref-type="fig" rid="F2">2I, J</xref>).</p><p><bold><italic>Gills</italic>.</bold> Dorsal surface of gill plate I yellowish; of gill plates II–VII greyish on anterior half, brownish (sometimes reddish) on posterior half. Ventral margin of all gill plates yellowish. Projection of gill plate III well developed (Fig. <xref ref-type="fig" rid="F2">2G</xref>). Gill plate VII relatively wide (in natural position of ventral view, Figs <xref ref-type="fig" rid="F1">1G</xref>, <xref ref-type="fig" rid="F2">2L, M</xref>). Filaments of gills II–VI reaching 0.40–0.58× length of respective plate, filaments of gill VII reaching 0.18–0.24× (in late-instar larvae).</p><p><bold><italic><tp:taxon-name><tp:taxon-name-part taxon-name-part-type="genus" reg="Cerci">Cerci</tp:taxon-name-part></tp:taxon-name></italic>.</bold> Yellowish brown, basally darkened.</p></tp:treatment-sec><tp:treatment-sec sec-type="Subimago, imago and eggs" id="SECID0EXZAE"><title>Subimago, imago and eggs.</title><p>Unknown.</p></tp:treatment-sec><tp:treatment-sec sec-type="Morphological diagnostics of larvae" id="SECID0E3ZAE"><title>Morphological diagnostics of larvae.</title><p>The main larval diagnostic characters of <tp:taxon-name><tp:taxon-name-part taxon-name-part-type="genus" reg="Epeorus">E.</tp:taxon-name-part> (<tp:taxon-name-part taxon-name-part-type="subgenus" reg="Caucasiron">C.</tp:taxon-name-part>) <tp:taxon-name-part taxon-name-part-type="species" reg="alborzicus">alborzicus</tp:taxon-name-part></tp:taxon-name> sp. nov. are as follows: (i) colour pattern of abdominal terga (Fig. <xref ref-type="fig" rid="F1">1A, H–J</xref>) and sterna (Fig. <xref ref-type="fig" rid="F1">1B, K–M</xref>), (ii) presence of distinct postero-lateral projections on tergum X (Fig. <xref ref-type="fig" rid="F2">2H</xref>), (iii) absence of medial hypodermal femur spot (Fig. <xref ref-type="fig" rid="F1">1F</xref>), (iv) gill plate VII relatively wide (in natural position from ventral view; Figs <xref ref-type="fig" rid="F1">1G</xref>, <xref ref-type="fig" rid="F2">2L, M</xref>), and (v) fine hair-like setae on surface of abdominal terga (Fig. <xref ref-type="fig" rid="F2">2E</xref>).</p></tp:treatment-sec><tp:treatment-sec sec-type="Affinities" id="SECID0EM2AE"><title>Affinities.</title><p>The combination of diagnostic characters mentioned above clearly distinguish larvae of <tp:taxon-name><tp:taxon-name-part taxon-name-part-type="genus" reg="Epeorus">E.</tp:taxon-name-part> (<tp:taxon-name-part taxon-name-part-type="subgenus" reg="Caucasiron">C.</tp:taxon-name-part>) <tp:taxon-name-part taxon-name-part-type="species" reg="alborzicus">alborzicus</tp:taxon-name-part></tp:taxon-name> sp. nov. from all other <italic><tp:taxon-name><tp:taxon-name-part taxon-name-part-type="genus" reg="Caucasiron">Caucasiron</tp:taxon-name-part></tp:taxon-name></italic> species known so far. However, some of the diagnostic characters occur also in other <italic><tp:taxon-name><tp:taxon-name-part taxon-name-part-type="genus" reg="Caucasiron">Caucasiron</tp:taxon-name-part></tp:taxon-name></italic> species distributed in the Caucasus. The colour pattern of abdominal sterna in <tp:taxon-name><tp:taxon-name-part taxon-name-part-type="genus" reg="Epeorus">E.</tp:taxon-name-part> (<tp:taxon-name-part taxon-name-part-type="subgenus" reg="Caucasiron">C.</tp:taxon-name-part>) <tp:taxon-name-part taxon-name-part-type="species" reg="alborzicus">alborzicus</tp:taxon-name-part></tp:taxon-name> sp. nov. is similar in <tp:taxon-name><tp:taxon-name-part taxon-name-part-type="genus" reg="Epeorus">E.</tp:taxon-name-part></tp:taxon-name> (<tp:taxon-name><tp:taxon-name-part taxon-name-part-type="subgenus" reg="Caucasiron">C.</tp:taxon-name-part></tp:taxon-name>) <tp:taxon-name><tp:taxon-name-part taxon-name-part-type="genus" reg="Epeorus"/><tp:taxon-name-part taxon-name-part-type="subgenus" reg="Caucasiron"/><tp:taxon-name-part taxon-name-part-type="species" reg="bicolliculatus">bicolliculatus</tp:taxon-name-part></tp:taxon-name> (<xref ref-type="bibr" rid="B16">Hrivniak et al. 2017</xref>: 356, fig. 8) and <tp:taxon-name><tp:taxon-name-part taxon-name-part-type="genus" reg="Epeorus">E.</tp:taxon-name-part></tp:taxon-name> (<tp:taxon-name><tp:taxon-name-part taxon-name-part-type="subgenus" reg="Caucasiron">C.</tp:taxon-name-part></tp:taxon-name>) <tp:taxon-name><tp:taxon-name-part taxon-name-part-type="genus" reg="Epeorus"/><tp:taxon-name-part taxon-name-part-type="subgenus" reg="Caucasiron"/><tp:taxon-name-part taxon-name-part-type="species" reg="alpestris">alpestris</tp:taxon-name-part></tp:taxon-name> (<xref ref-type="bibr" rid="B6">Braasch 1979</xref>: 284, fig. 1d). Both species also lack a medial hypodermal femur spot. <tp:taxon-name><tp:taxon-name-part taxon-name-part-type="genus" reg="Epeorus">Epeorus</tp:taxon-name-part> (<tp:taxon-name-part taxon-name-part-type="subgenus" reg="Caucasiron">C.</tp:taxon-name-part>) <tp:taxon-name-part taxon-name-part-type="species" reg="bicolliculatus">bicolliculatus</tp:taxon-name-part></tp:taxon-name> can be distinguished from <tp:taxon-name><tp:taxon-name-part taxon-name-part-type="genus" reg="Epeorus">E.</tp:taxon-name-part> (<tp:taxon-name-part taxon-name-part-type="subgenus" reg="Caucasiron">C.</tp:taxon-name-part>) <tp:taxon-name-part taxon-name-part-type="species" reg="alborzicus">alborzicus</tp:taxon-name-part></tp:taxon-name> sp. nov. by (i) the presence of flattened setae on the surface of abdominal terga (<xref ref-type="bibr" rid="B16">Hrivniak et al. 2017</xref>: 359, fig. 23), (ii) the presence of paired postero-medial protuberances on terga II–IX (<xref ref-type="bibr" rid="B16">Hrivniak et al. 2017</xref>: 356, figs 10, 11; 360, figs 31, 32), and (iii) the absence of a postero-lateral projection on the tergum X.</p><p><tp:taxon-name><tp:taxon-name-part taxon-name-part-type="genus" reg="Epeorus">Epeorus</tp:taxon-name-part> (<tp:taxon-name-part taxon-name-part-type="subgenus" reg="Caucasiron">C.</tp:taxon-name-part>) <tp:taxon-name-part taxon-name-part-type="species" reg="alpestris">alpestris</tp:taxon-name-part></tp:taxon-name> differs by the characteristic colour pattern of abdominal terga (<xref ref-type="bibr" rid="B6">Braasch 1979</xref>: 294, fig. 1c) and the absence of postero-lateral projections on the tergum X.</p><p>The presence of postero-lateral projections on the abdominal tergum X is characteristic for two species distributed in the Caucasus, <tp:taxon-name><tp:taxon-name-part taxon-name-part-type="genus" reg="Epeorus">E.</tp:taxon-name-part></tp:taxon-name> (<tp:taxon-name><tp:taxon-name-part taxon-name-part-type="subgenus" reg="Caucasiron">C.</tp:taxon-name-part></tp:taxon-name>) <tp:taxon-name><tp:taxon-name-part taxon-name-part-type="genus" reg="Epeorus"/><tp:taxon-name-part taxon-name-part-type="subgenus" reg="Caucasiron"/><tp:taxon-name-part taxon-name-part-type="species" reg="magnus">magnus</tp:taxon-name-part></tp:taxon-name>, <tp:taxon-name><tp:taxon-name-part taxon-name-part-type="genus" reg="Epeorus">E.</tp:taxon-name-part> (<tp:taxon-name-part taxon-name-part-type="subgenus" reg="Caucasiron">C.</tp:taxon-name-part>) <tp:taxon-name-part taxon-name-part-type="species" reg="nigripilosus">nigripilosus</tp:taxon-name-part></tp:taxon-name>, and sporadically also in <tp:taxon-name><tp:taxon-name-part taxon-name-part-type="genus" reg="Epeorus">E.</tp:taxon-name-part></tp:taxon-name> (<tp:taxon-name><tp:taxon-name-part taxon-name-part-type="subgenus" reg="Caucasiron">C.</tp:taxon-name-part></tp:taxon-name>) <tp:taxon-name><tp:taxon-name-part taxon-name-part-type="genus" reg="Epeorus"/><tp:taxon-name-part taxon-name-part-type="subgenus" reg="Caucasiron"/><tp:taxon-name-part taxon-name-part-type="species" reg="znojkoi">znojkoi</tp:taxon-name-part></tp:taxon-name>. <tp:taxon-name><tp:taxon-name-part taxon-name-part-type="genus" reg="Epeorus">Epeorus</tp:taxon-name-part> (<tp:taxon-name-part taxon-name-part-type="subgenus" reg="Caucasiron">C.</tp:taxon-name-part>) <tp:taxon-name-part taxon-name-part-type="species" reg="magnus">magnus</tp:taxon-name-part></tp:taxon-name> differs from <tp:taxon-name><tp:taxon-name-part taxon-name-part-type="genus" reg="Epeorus">E.</tp:taxon-name-part> (<tp:taxon-name-part taxon-name-part-type="subgenus" reg="Caucasiron">C.</tp:taxon-name-part>) <tp:taxon-name-part taxon-name-part-type="species" reg="alborzicus">alborzicus</tp:taxon-name-part></tp:taxon-name> sp. nov. in the absence of colouration of abdominal sterna and the characteristic setation on the dorsal margin of labrum (numerous thickened bristle-like setae, Hrivniak et al. in prep.). <tp:taxon-name><tp:taxon-name-part taxon-name-part-type="genus" reg="Epeorus">Epeorus</tp:taxon-name-part> (<tp:taxon-name-part taxon-name-part-type="subgenus" reg="Caucasiron">C.</tp:taxon-name-part>) <tp:taxon-name-part taxon-name-part-type="species" reg="nigripilosus">nigripilosus</tp:taxon-name-part></tp:taxon-name> can be separated from <tp:taxon-name><tp:taxon-name-part taxon-name-part-type="genus" reg="Epeorus">E.</tp:taxon-name-part> (<tp:taxon-name-part taxon-name-part-type="subgenus" reg="Caucasiron">C.</tp:taxon-name-part>) <tp:taxon-name-part taxon-name-part-type="species" reg="alborzicus">alborzicus</tp:taxon-name-part></tp:taxon-name> sp. nov. by the presence of the distinct medial hypodermal femur spot and unique colour pattern of abdominal sterna (<xref ref-type="bibr" rid="B32">Sinitshenkova 1976</xref>: 89, fig. 28). <tp:taxon-name><tp:taxon-name-part taxon-name-part-type="genus" reg="Epeorus">Epeorus</tp:taxon-name-part> (<tp:taxon-name-part taxon-name-part-type="subgenus" reg="Caucasiron">C.</tp:taxon-name-part>) <tp:taxon-name-part taxon-name-part-type="species" reg="znojkoi">znojkoi</tp:taxon-name-part></tp:taxon-name> can be clearly distinguished from <tp:taxon-name><tp:taxon-name-part taxon-name-part-type="genus" reg="Epeorus">E.</tp:taxon-name-part> (<tp:taxon-name-part taxon-name-part-type="subgenus" reg="Caucasiron">C.</tp:taxon-name-part>) <tp:taxon-name-part taxon-name-part-type="species" reg="alborzicus">alborzicus</tp:taxon-name-part></tp:taxon-name> sp. nov. by the colour pattern of abdominal terga and conspicuous reddish colouration of abdominal sterna (<xref ref-type="bibr" rid="B7">Braasch 1980</xref>: 172, fig. 4b–c).</p><p>Two species, <tp:taxon-name><tp:taxon-name-part taxon-name-part-type="genus" reg="Epeorus">E.</tp:taxon-name-part></tp:taxon-name> (<tp:taxon-name><tp:taxon-name-part taxon-name-part-type="subgenus" reg="Caucasiron">C.</tp:taxon-name-part></tp:taxon-name>) <tp:taxon-name><tp:taxon-name-part taxon-name-part-type="genus" reg="Epeorus"/><tp:taxon-name-part taxon-name-part-type="subgenus" reg="Caucasiron"/><tp:taxon-name-part taxon-name-part-type="species" reg="soldani">soldani</tp:taxon-name-part></tp:taxon-name> and <tp:taxon-name><tp:taxon-name-part taxon-name-part-type="genus" reg="Epeorus">E.</tp:taxon-name-part></tp:taxon-name> (<tp:taxon-name><tp:taxon-name-part taxon-name-part-type="subgenus" reg="Caucasiron">C.</tp:taxon-name-part></tp:taxon-name>) <tp:taxon-name><tp:taxon-name-part taxon-name-part-type="genus" reg="Epeorus"/><tp:taxon-name-part taxon-name-part-type="subgenus" reg="Caucasiron"/><tp:taxon-name-part taxon-name-part-type="species" reg="sinitshenkovae">sinitshenkovae</tp:taxon-name-part></tp:taxon-name>, are lacking a medial hypodermal femur spot just like <tp:taxon-name><tp:taxon-name-part taxon-name-part-type="genus" reg="Epeorus">E.</tp:taxon-name-part> (<tp:taxon-name-part taxon-name-part-type="subgenus" reg="Caucasiron">C.</tp:taxon-name-part>) <tp:taxon-name-part taxon-name-part-type="species" reg="alborzicus">alborzicus</tp:taxon-name-part></tp:taxon-name> sp. nov. Both can be separated from the latter by the absence of postero-lateral projections on tergum X, narrower gill plates VII (in natural position from ventral view), and the absence of a distinct colour pattern of abdominal sterna. Additionally, <tp:taxon-name><tp:taxon-name-part taxon-name-part-type="genus" reg="Epeorus">E.</tp:taxon-name-part></tp:taxon-name> (<tp:taxon-name><tp:taxon-name-part taxon-name-part-type="subgenus" reg="Caucasiron">C.</tp:taxon-name-part></tp:taxon-name>) <tp:taxon-name><tp:taxon-name-part taxon-name-part-type="genus" reg="Epeorus"/><tp:taxon-name-part taxon-name-part-type="subgenus" reg="Caucasiron"/><tp:taxon-name-part taxon-name-part-type="species" reg="soldani">soldani</tp:taxon-name-part></tp:taxon-name> differs from <tp:taxon-name><tp:taxon-name-part taxon-name-part-type="genus" reg="Epeorus">E.</tp:taxon-name-part> (<tp:taxon-name-part taxon-name-part-type="subgenus" reg="Caucasiron">C.</tp:taxon-name-part>) <tp:taxon-name-part taxon-name-part-type="species" reg="alborzicus">alborzicus</tp:taxon-name-part></tp:taxon-name> sp. nov. by the presence of flattened setae on the surface of abdominal terga (<xref ref-type="bibr" rid="B16">Hrivniak et al. 2017</xref>: 359, fig. 25).</p><p>Other <italic><tp:taxon-name><tp:taxon-name-part taxon-name-part-type="genus" reg="Caucasiron">Caucasiron</tp:taxon-name-part></tp:taxon-name></italic> species distributed in the Caucasus and adjacent areas do not share important diagnostic characters with <tp:taxon-name><tp:taxon-name-part taxon-name-part-type="genus" reg="Epeorus">E.</tp:taxon-name-part> (<tp:taxon-name-part taxon-name-part-type="subgenus" reg="Caucasiron">C.</tp:taxon-name-part>) <tp:taxon-name-part taxon-name-part-type="species" reg="alborzicus">alborzicus</tp:taxon-name-part></tp:taxon-name> sp. nov. All of these species can be easily distinguished by the following combination of characters: (i) absence of the colour pattern of abdominal sterna and presence of the medial hypodermal femur spot in <tp:taxon-name><tp:taxon-name-part taxon-name-part-type="genus" reg="Epeorus">E.</tp:taxon-name-part></tp:taxon-name> (<tp:taxon-name><tp:taxon-name-part taxon-name-part-type="subgenus" reg="Caucasiron">C.</tp:taxon-name-part></tp:taxon-name>) <tp:taxon-name><tp:taxon-name-part taxon-name-part-type="genus" reg="Epeorus"/><tp:taxon-name-part taxon-name-part-type="subgenus" reg="Caucasiron"/><tp:taxon-name-part taxon-name-part-type="species" reg="turcicus">turcicus</tp:taxon-name-part></tp:taxon-name>, <tp:taxon-name><tp:taxon-name-part taxon-name-part-type="genus" reg="Epeorus">E.</tp:taxon-name-part></tp:taxon-name> (<tp:taxon-name><tp:taxon-name-part taxon-name-part-type="subgenus" reg="Caucasiron">C.</tp:taxon-name-part></tp:taxon-name>) <tp:taxon-name><tp:taxon-name-part taxon-name-part-type="genus" reg="Epeorus"/><tp:taxon-name-part taxon-name-part-type="subgenus" reg="Caucasiron"/><tp:taxon-name-part taxon-name-part-type="species" reg="longimaculatus">longimaculatus</tp:taxon-name-part></tp:taxon-name>, <tp:taxon-name><tp:taxon-name-part taxon-name-part-type="genus" reg="Epeorus">E.</tp:taxon-name-part> (<tp:taxon-name-part taxon-name-part-type="subgenus" reg="Caucasiron">C.</tp:taxon-name-part>) <tp:taxon-name-part taxon-name-part-type="species" reg="shargi">shargi</tp:taxon-name-part></tp:taxon-name> sp. nov. and (ii) colour pattern of abdominal terga and sterna in <tp:taxon-name><tp:taxon-name-part taxon-name-part-type="genus" reg="Epeorus">E.</tp:taxon-name-part></tp:taxon-name> (<tp:taxon-name><tp:taxon-name-part taxon-name-part-type="subgenus" reg="Caucasiron">C.</tp:taxon-name-part></tp:taxon-name>) <tp:taxon-name><tp:taxon-name-part taxon-name-part-type="genus" reg="Epeorus"/><tp:taxon-name-part taxon-name-part-type="subgenus" reg="Caucasiron"/><tp:taxon-name-part taxon-name-part-type="species" reg="caucasicus">caucasicus</tp:taxon-name-part></tp:taxon-name> (<xref ref-type="bibr" rid="B6">Braasch 1979</xref>: fig. 3a), <tp:taxon-name><tp:taxon-name-part taxon-name-part-type="genus" reg="Epeorus">E.</tp:taxon-name-part></tp:taxon-name> (<tp:taxon-name><tp:taxon-name-part taxon-name-part-type="subgenus" reg="Caucasiron">C.</tp:taxon-name-part></tp:taxon-name>) <tp:taxon-name><tp:taxon-name-part taxon-name-part-type="genus" reg="Epeorus"/><tp:taxon-name-part taxon-name-part-type="subgenus" reg="Caucasiron"/><tp:taxon-name-part taxon-name-part-type="species" reg="iranicus">iranicus</tp:taxon-name-part></tp:taxon-name> (<xref ref-type="bibr" rid="B9">Braasch and Soldán 1979</xref>: fig. 12), and <tp:taxon-name><tp:taxon-name-part taxon-name-part-type="genus" reg="Epeorus">E.</tp:taxon-name-part> (<tp:taxon-name-part taxon-name-part-type="subgenus" reg="Caucasiron">C.</tp:taxon-name-part>) <tp:taxon-name-part taxon-name-part-type="species" reg="zagrosicus">zagrosicus</tp:taxon-name-part></tp:taxon-name> sp. nov. (Fig. <xref ref-type="fig" rid="F5">5A–C, G, H–K</xref>). The larva of <tp:taxon-name><tp:taxon-name-part taxon-name-part-type="genus" reg="Epeorus">E.</tp:taxon-name-part></tp:taxon-name> (<tp:taxon-name><tp:taxon-name-part taxon-name-part-type="subgenus" reg="Caucasiron">C.</tp:taxon-name-part></tp:taxon-name>) <tp:taxon-name><tp:taxon-name-part taxon-name-part-type="genus" reg="Epeorus"/><tp:taxon-name-part taxon-name-part-type="subgenus" reg="Caucasiron"/><tp:taxon-name-part taxon-name-part-type="species" reg="insularis">insularis</tp:taxon-name-part></tp:taxon-name> is currently not described.</p><fig id="F3" position="float" orientation="portrait"><object-id xmlns:xlink="http://www.w3.org/1999/xlink" content-type="doi" xlink:type="simple">10.3897/zookeys.947.51259.figure3</object-id><object-id xmlns:xlink="http://www.w3.org/1999/xlink" content-type="arpha" xlink:type="simple">E3B80210-3BC0-5ED5-82BB-33345E5E440E</object-id><label>Figure 3.</label><caption><p><tp:taxon-name><tp:taxon-name-part taxon-name-part-type="genus" reg="Epeorus">Epeorus</tp:taxon-name-part> (<tp:taxon-name-part taxon-name-part-type="subgenus" reg="Caucasiron">Caucasiron</tp:taxon-name-part>) <tp:taxon-name-part taxon-name-part-type="species" reg="shargi">shargi</tp:taxon-name-part></tp:taxon-name> sp. nov., larva: <bold>A</bold> habitus in dorsal view <bold>B</bold> habitus in ventral view <bold>C</bold> habitus in lateral view <bold>D</bold> head of male in dorsal view <bold>E</bold> head of female in dorsal view <bold>F</bold> middle leg in dorsal view <bold>G</bold> distal part of abdomen in ventral view <bold>H–K</bold> colouration of abdominal terga <bold>L</bold> colouration of abdominal sterna.</p></caption><graphic xmlns:xlink="http://www.w3.org/1999/xlink" xlink:href="zookeys-947-071-g003.jpg" position="float" orientation="portrait" xlink:type="simple" id="oo_430251.jpg"><uri content-type="original_file" xlink:type="simple">https://binary.pensoft.net/fig/430251</uri></graphic></fig></tp:treatment-sec><tp:treatment-sec><!--Section generated to contain objects referenced in tp:taxon-treatment.--><fig id="F9" position="float" orientation="portrait"><object-id xmlns:xlink="http://www.w3.org/1999/xlink" content-type="doi" xlink:type="simple">10.3897/zookeys.947.51259.figure9</object-id><object-id xmlns:xlink="http://www.w3.org/1999/xlink" content-type="arpha" xlink:type="simple">AC4FEBBC-B85B-58BF-A4F1-B4B37A667925</object-id><label>Figure 9.</label><caption><p>Distribution of <tp:taxon-name><tp:taxon-name-part taxon-name-part-type="genus" reg="Epeorus">Epeorus</tp:taxon-name-part> (<tp:taxon-name-part taxon-name-part-type="subgenus" reg="Caucasiron">Caucasiron</tp:taxon-name-part>)</tp:taxon-name> species in northern Iran. Colour of symbols shows the occurrence of species: red – <tp:taxon-name><tp:taxon-name-part taxon-name-part-type="genus" reg="Epeorus">E.</tp:taxon-name-part> (<tp:taxon-name-part taxon-name-part-type="subgenus" reg="Caucasiron">C.</tp:taxon-name-part>) <tp:taxon-name-part taxon-name-part-type="species" reg="alborzicus">alborzicus</tp:taxon-name-part></tp:taxon-name> sp. nov., light blue – <tp:taxon-name><tp:taxon-name-part taxon-name-part-type="genus" reg="Epeorus">E.</tp:taxon-name-part> (<tp:taxon-name-part taxon-name-part-type="subgenus" reg="Caucasiron">C.</tp:taxon-name-part>) <tp:taxon-name-part taxon-name-part-type="species" reg="shargi">shargi</tp:taxon-name-part></tp:taxon-name> sp. nov., violet – <tp:taxon-name><tp:taxon-name-part taxon-name-part-type="genus" reg="Epeorus">E.</tp:taxon-name-part> (<tp:taxon-name-part taxon-name-part-type="subgenus" reg="Caucasiron">C.</tp:taxon-name-part>) <tp:taxon-name-part taxon-name-part-type="uncertainty-rank">cf.</tp:taxon-name-part> <tp:taxon-name-part taxon-name-part-type="species" reg="znojkoi">znojkoi</tp:taxon-name-part></tp:taxon-name>, black – <tp:taxon-name><tp:taxon-name-part taxon-name-part-type="genus" reg="Epeorus">E.</tp:taxon-name-part></tp:taxon-name> (<tp:taxon-name><tp:taxon-name-part taxon-name-part-type="subgenus" reg="Caucasiron">C.</tp:taxon-name-part></tp:taxon-name>) <tp:taxon-name><tp:taxon-name-part taxon-name-part-type="genus" reg="Epeorus"/><tp:taxon-name-part taxon-name-part-type="subgenus" reg="Caucasiron"/><tp:taxon-name-part taxon-name-part-type="species" reg="iranicus">iranicus</tp:taxon-name-part></tp:taxon-name>, yellow – <tp:taxon-name><tp:taxon-name-part taxon-name-part-type="genus" reg="Epeorus">E.</tp:taxon-name-part> (<tp:taxon-name-part taxon-name-part-type="subgenus" reg="Caucasiron">C.</tp:taxon-name-part>) <tp:taxon-name-part taxon-name-part-type="species" reg="nigripilosus">nigripilosus</tp:taxon-name-part></tp:taxon-name>. The letter H shows the localities of holotypes. Black symbols with white cross show unrevised records of <tp:taxon-name><tp:taxon-name-part taxon-name-part-type="genus" reg="Epeorus">E.</tp:taxon-name-part></tp:taxon-name> (<tp:taxon-name><tp:taxon-name-part taxon-name-part-type="subgenus" reg="Caucasiron">C.</tp:taxon-name-part></tp:taxon-name>) <tp:taxon-name><tp:taxon-name-part taxon-name-part-type="genus" reg="Epeorus"/><tp:taxon-name-part taxon-name-part-type="subgenus" reg="Caucasiron"/><tp:taxon-name-part taxon-name-part-type="species" reg="iranicus">iranicus</tp:taxon-name-part></tp:taxon-name>.</p></caption><graphic xmlns:xlink="http://www.w3.org/1999/xlink" xlink:href="zookeys-947-071-g009.jpg" position="float" orientation="portrait" xlink:type="simple" id="oo_430257.jpg"><uri content-type="original_file" xlink:type="simple">https://binary.pensoft.net/fig/430257</uri></graphic></fig><fig id="F10" position="float" orientation="portrait"><object-id xmlns:xlink="http://www.w3.org/1999/xlink" content-type="doi" xlink:type="simple">10.3897/zookeys.947.51259.figure10</object-id><object-id xmlns:xlink="http://www.w3.org/1999/xlink" content-type="arpha" xlink:type="simple">9B14219E-A217-5570-95B2-127DAB377FE0</object-id><label>Figure 10.</label><caption><p>Photos of the localities of the new <tp:taxon-name><tp:taxon-name-part taxon-name-part-type="genus" reg="Epeorus">Epeorus</tp:taxon-name-part> (<tp:taxon-name-part taxon-name-part-type="subgenus" reg="Caucasiron">Caucasiron</tp:taxon-name-part>)</tp:taxon-name> species described herein: <bold>A</bold> unnamed brook near Panjab village – type locality of <tp:taxon-name><tp:taxon-name-part taxon-name-part-type="genus" reg="Epeorus">E.</tp:taxon-name-part> (<tp:taxon-name-part taxon-name-part-type="subgenus" reg="Caucasiron">C.</tp:taxon-name-part>) <tp:taxon-name-part taxon-name-part-type="species" reg="alborzicus">alborzicus</tp:taxon-name-part></tp:taxon-name> sp. nov. <bold>B</bold> unnamed brook near Kahrud-e Bala village – locality of <tp:taxon-name><tp:taxon-name-part taxon-name-part-type="genus" reg="Epeorus">E.</tp:taxon-name-part> (<tp:taxon-name-part taxon-name-part-type="subgenus" reg="Caucasiron">C.</tp:taxon-name-part>) <tp:taxon-name-part taxon-name-part-type="species" reg="alborzicus">alborzicus</tp:taxon-name-part></tp:taxon-name> sp. nov. <bold>C</bold> unnamed river near Shirinabad village – type locality of <tp:taxon-name><tp:taxon-name-part taxon-name-part-type="genus" reg="Epeorus">E.</tp:taxon-name-part> (<tp:taxon-name-part taxon-name-part-type="subgenus" reg="Caucasiron">C.</tp:taxon-name-part>) <tp:taxon-name-part taxon-name-part-type="species" reg="shargi">shargi</tp:taxon-name-part></tp:taxon-name> sp. nov. <bold>D</bold> unnamed brook near Chah-e Ja village – locality of <tp:taxon-name><tp:taxon-name-part taxon-name-part-type="genus" reg="Epeorus">E.</tp:taxon-name-part> (<tp:taxon-name-part taxon-name-part-type="subgenus" reg="Caucasiron">C.</tp:taxon-name-part>) <tp:taxon-name-part taxon-name-part-type="species" reg="shargi">shargi</tp:taxon-name-part></tp:taxon-name> sp. nov. <bold>E</bold> Gamasiab River near Varayeneh village – type locality of <tp:taxon-name><tp:taxon-name-part taxon-name-part-type="genus" reg="Epeorus">E.</tp:taxon-name-part> (<tp:taxon-name-part taxon-name-part-type="subgenus" reg="Caucasiron">C.</tp:taxon-name-part>) <tp:taxon-name-part taxon-name-part-type="species" reg="zagrosicus">zagrosicus</tp:taxon-name-part></tp:taxon-name> sp. nov. <bold>F</bold> Yasuj fall near Yasuj village – locality of <tp:taxon-name><tp:taxon-name-part taxon-name-part-type="genus" reg="Epeorus">E.</tp:taxon-name-part> (<tp:taxon-name-part taxon-name-part-type="subgenus" reg="Caucasiron">C.</tp:taxon-name-part>) <tp:taxon-name-part taxon-name-part-type="species" reg="zagrosicus">zagrosicus</tp:taxon-name-part></tp:taxon-name> sp. nov.</p></caption><graphic xmlns:xlink="http://www.w3.org/1999/xlink" xlink:href="zookeys-947-071-g010.jpg" position="float" orientation="portrait" xlink:type="simple" id="oo_430258.jpg"><uri content-type="original_file" xlink:type="simple">https://binary.pensoft.net/fig/430258</uri></graphic></fig><fig id="F5" position="float" orientation="portrait"><object-id xmlns:xlink="http://www.w3.org/1999/xlink" content-type="doi" xlink:type="simple">10.3897/zookeys.947.51259.figure5</object-id><object-id xmlns:xlink="http://www.w3.org/1999/xlink" content-type="arpha" xlink:type="simple">21F5154A-0538-5BAD-BF4A-36D38DC4C01B</object-id><label>Figure 5.</label><caption><p><tp:taxon-name><tp:taxon-name-part taxon-name-part-type="genus" reg="Epeorus">Epeorus</tp:taxon-name-part> (<tp:taxon-name-part taxon-name-part-type="subgenus" reg="Caucasiron">Caucasiron</tp:taxon-name-part>) <tp:taxon-name-part taxon-name-part-type="species" reg="zagrosicus">zagrosicus</tp:taxon-name-part></tp:taxon-name> sp. nov., larva: <bold>A</bold> habitus in dorsal view <bold>B</bold> habitus in ventral view <bold>C</bold> habitus in lateral view <bold>D</bold> head of male in dorsal view <bold>E</bold> head of female in dorsal view <bold>F</bold> middle leg in dorsal view <bold>G</bold> distal part of abdomen in ventral view <bold>H–J</bold> colouration of abdominal terga <bold>K</bold> colouration of abdominal sterna.</p></caption><graphic xmlns:xlink="http://www.w3.org/1999/xlink" xlink:href="zookeys-947-071-g005.jpg" position="float" orientation="portrait" xlink:type="simple" id="oo_430253.jpg"><uri content-type="original_file" xlink:type="simple">https://binary.pensoft.net/fig/430253</uri></graphic></fig></tp:treatment-sec><ref-list><ref id="B20"><mixed-citation xmlns:xlink="http://www.w3.org/1999/xlink" xlink:type="simple"><person-group><name name-style="western"><surname>Kluge</surname><given-names>NJ</given-names></name></person-group> (<year>2004</year>) <source>The phylogenetic system of <tp:taxon-name><tp:taxon-name-part taxon-name-part-type="order">Ephemeroptera</tp:taxon-name-part></tp:taxon-name>.</source><publisher-name>Springer</publisher-name>, <publisher-loc>Dordrecht</publisher-loc>, <size units="page">456 pp</size>. <ext-link xlink:type="simple" ext-link-type="doi" xlink:href="10.1007/978-94-007-0872-3">https://doi.org/10.1007/978-94-007-0872-3</ext-link></mixed-citation></ref><ref id="B16"><mixed-citation xmlns:xlink="http://www.w3.org/1999/xlink" xlink:type="simple"><person-group><name name-style="western"><surname>Hrivniak</surname><given-names>Ľ</given-names></name><name name-style="western"><surname>Sroka</surname><given-names>P</given-names></name><name name-style="western"><surname>Godunko</surname><given-names>RJ</given-names></name><name name-style="western"><surname>Žurovcová</surname><given-names>M</given-names></name></person-group> (<year>2017</year>) <article-title>Mayflies of the genus <italic><tp:taxon-name><tp:taxon-name-part taxon-name-part-type="genus">Epeorus</tp:taxon-name-part></tp:taxon-name></italic> Eaton, 1881 s.l. (<tp:taxon-name><tp:taxon-name-part taxon-name-part-type="order">Ephemeroptera</tp:taxon-name-part></tp:taxon-name>: <tp:taxon-name><tp:taxon-name-part taxon-name-part-type="family">Heptageniidae</tp:taxon-name-part></tp:taxon-name>) from the Caucasus Mountains: a new species of <italic><tp:taxon-name><tp:taxon-name-part taxon-name-part-type="genus">Caucasiron</tp:taxon-name-part></tp:taxon-name></italic> Kluge, 1997 from Georgia and Turkey.</article-title><source>Zootaxa</source><volume>4341</volume>: <fpage>353</fpage>–<lpage>374</lpage>. <ext-link xlink:type="simple" ext-link-type="doi" xlink:href="10.11646/zootaxa.4341.3.2">https://doi.org/10.11646/zootaxa.4341.3.2</ext-link></mixed-citation></ref><ref id="B6"><mixed-citation xmlns:xlink="http://www.w3.org/1999/xlink" xlink:type="simple"><person-group><name name-style="western"><surname>Braasch</surname><given-names>D</given-names></name></person-group> (<year>1979</year>) <article-title>Beitrag zur Kenntnis der Gattung <italic><tp:taxon-name><tp:taxon-name-part taxon-name-part-type="genus">Iron</tp:taxon-name-part></tp:taxon-name></italic> Eaton im Kaukasus (UdSSR) (III) (<tp:taxon-name><tp:taxon-name-part taxon-name-part-type="order">Ephemeroptera</tp:taxon-name-part></tp:taxon-name>, <tp:taxon-name><tp:taxon-name-part taxon-name-part-type="family">Heptageniidae</tp:taxon-name-part></tp:taxon-name>).</article-title><source>Reichenbachia</source><volume>17</volume>: <fpage>283</fpage>–<lpage>294</lpage>.</mixed-citation></ref><ref id="B32"><mixed-citation xmlns:xlink="http://www.w3.org/1999/xlink" xlink:type="simple"><person-group><name name-style="western"><surname>Sinitshenkova</surname><given-names>ND</given-names></name></person-group> (<year>1976</year>) <article-title>Mayflies of the Genus <italic><tp:taxon-name><tp:taxon-name-part taxon-name-part-type="genus">Iron</tp:taxon-name-part></tp:taxon-name></italic> Eaton (<tp:taxon-name><tp:taxon-name-part taxon-name-part-type="order">Ephemeroptera</tp:taxon-name-part></tp:taxon-name>, <tp:taxon-name><tp:taxon-name-part taxon-name-part-type="family">Heptageniidae</tp:taxon-name-part></tp:taxon-name>) in the Fauna of the Caucasus.</article-title><source>Entomologicheskoye obozreniye</source><volume>55</volume>: <fpage>853</fpage>–<lpage>862</lpage>.</mixed-citation></ref><ref id="B7"><mixed-citation xmlns:xlink="http://www.w3.org/1999/xlink" xlink:type="simple"><person-group><name name-style="western"><surname>Braasch</surname><given-names>D</given-names></name></person-group> (<year>1980</year>) <article-title>Beitrag zur Kenntnis der Gattung <italic><tp:taxon-name><tp:taxon-name-part taxon-name-part-type="genus">Iron</tp:taxon-name-part></tp:taxon-name></italic> Eaton (<tp:taxon-name><tp:taxon-name-part taxon-name-part-type="family">Heptageniidae</tp:taxon-name-part></tp:taxon-name>, <tp:taxon-name><tp:taxon-name-part taxon-name-part-type="order">Ephemeroptera</tp:taxon-name-part></tp:taxon-name>) im Kaukasus (UdSSR), 2.</article-title><source>Entomologische Nachrichten</source><volume>24</volume>: <fpage>166</fpage>–<lpage>173</lpage>.</mixed-citation></ref><ref id="B9"><mixed-citation xmlns:xlink="http://www.w3.org/1999/xlink" xlink:type="simple"><person-group><name name-style="western"><surname>Braasch</surname><given-names>D</given-names></name><name name-style="western"><surname>Soldán</surname><given-names>T</given-names></name></person-group> (<year>1979</year>) <article-title>Neue <tp:taxon-name><tp:taxon-name-part taxon-name-part-type="family">Heptageniidae</tp:taxon-name-part></tp:taxon-name> aus Asien (<tp:taxon-name><tp:taxon-name-part taxon-name-part-type="order">Ephemeroptera</tp:taxon-name-part></tp:taxon-name>).</article-title><source>Reichenbachia</source><volume>17</volume>: <fpage>261</fpage>–<lpage>272</lpage>.</mixed-citation></ref></ref-list></tp:taxon-treatment>
