# Supplementary material for: Diversity and distribution of Epeorus (Caucasiron) (Ephemeroptera, Heptageniidae) in Iran, with descriptions of three new species
Source: Zookeys. 2020 Jul 8;947:71–102. doi: 10.3897/zookeys.947.51259 (PMC7363713; doi:10.3897/zookeys.947.51259)
Supplement: XML Treatment for Epeorus (Caucasiron) shargi [file zookeys.947.51259-treatment2.xml]

<!DOCTYPE tp:taxon-treatment
  PUBLIC "-//TaxonX//DTD Taxonomic Treatment Publishing DTD v0 20100105//EN" "tax-treatment-NSO.dtd">
<tp:taxon-treatment xmlns:tp="http://www.plazi.org/taxpub"><tp:treatment-meta><kwd-group><label>Taxon classification</label><kwd><named-content xmlns:xlink="http://www.w3.org/1999/xlink" content-type="kingdom">Animalia</named-content></kwd><kwd><named-content xmlns:xlink="http://www.w3.org/1999/xlink" content-type="order">Ephemeroptera</named-content></kwd><kwd><named-content xmlns:xlink="http://www.w3.org/1999/xlink" content-type="family">Heptageniidae</named-content></kwd></kwd-group><mixed-citation publication-type="journal"><person-group><name><surname>Hrivniak</surname><given-names>Ľuboš</given-names></name><name><surname>Sroka</surname><given-names>Pavel</given-names></name><name><surname>Bojková</surname><given-names>Jindřiška</given-names></name><name><surname>Godunko</surname><given-names>Roman J.</given-names></name><name><surname>Namin</surname><given-names>Javid Imanpour</given-names></name><name><surname>Bagheri</surname><given-names>Samereh</given-names></name><name><surname>Nejat</surname><given-names>Farshad</given-names></name><name><surname>Abdoli</surname><given-names>Ashgar</given-names></name><name><surname>Staniczek</surname><given-names>Arnold H.</given-names></name></person-group><article-title>Diversity and distribution of <tp:taxon-name><tp:taxon-name-part taxon-name-part-type="genus" reg="Epeorus">Epeorus</tp:taxon-name-part> (<tp:taxon-name-part taxon-name-part-type="subgenus" reg="Caucasiron">Caucasiron</tp:taxon-name-part>)</tp:taxon-name> (<tp:taxon-name><tp:taxon-name-part taxon-name-part-type="order">Ephemeroptera</tp:taxon-name-part></tp:taxon-name>, <tp:taxon-name><tp:taxon-name-part taxon-name-part-type="family">Heptageniidae</tp:taxon-name-part></tp:taxon-name>) in Iran, with descriptions of three new species</article-title><source>Zookeys</source><day>08</day><month>7</month><year>2020</year><volume>947</volume><fpage>71</fpage><lpage>102</lpage><pub-id pub-id-type="doi">10.3897/zookeys.947.51259</pub-id></mixed-citation></tp:treatment-meta><tp:nomenclature><tp:taxon-name><object-id xmlns:xlink="http://www.w3.org/1999/xlink" content-type="arpha" xlink:type="simple">2733384A-E11D-572D-9F51-75256E2F2AF3</object-id>
              <tp:taxon-name-part taxon-name-part-type="genus" reg="Epeorus">Epeorus</tp:taxon-name-part> (<tp:taxon-name-part taxon-name-part-type="subgenus" reg="Caucasiron">Caucasiron</tp:taxon-name-part>) <tp:taxon-name-part taxon-name-part-type="species" reg="shargi">shargi</tp:taxon-name-part><object-id xmlns:xlink="http://www.w3.org/1999/xlink" content-type="zoobank" xlink:type="simple">http://zoobank.org/6F5FE6F7-8710-416D-80DB-C202C71DE7FC</object-id></tp:taxon-name><tp:taxon-authority>Hrivniak &amp; Sroka</tp:taxon-authority><tp:taxon-status xmlns:xlink="http://www.w3.org/1999/xlink" xlink:type="simple">sp. nov.</tp:taxon-status><xref ref-type="fig" rid="F3">Figures 3</xref><xref ref-type="fig" rid="F4">, 4</xref></tp:nomenclature><tp:treatment-sec sec-type="type material" id="SECID0ESNAG"><title>Type material.</title><p><bold><italic>Holotype</italic></bold>: female mature larva: IRAN, Golestan Province, Shirinabad village, unnamed river; <named-content xmlns:xlink="http://www.w3.org/1999/xlink" content-type="dwc:verbatimCoordinates" xlink:type="simple"><named-content content-type="geo-json" specific-use="{&#34;type&#34;:&#34;Point&#34;,&#34;coordinates&#34;:[55.018278,36.800389]}" id="NCID0EAOAG" xlink:type="simple">36°48'01.4"N, 055°01'05.8"E</named-content></named-content> (locality no. 108); 740 m a.s.l.; J. Bojková, T. Soldán, J. Imanpour Namin leg., 27.4.2018, SMNS_EPH_010057.</p><p><bold><italic>Paratypes</italic></bold>:</p><p>19 female, 11 male larvae: same data as holotype.</p><p>36 female (5 mounted on slide), 25 male (1 mounted on slide) larvae: IRAN, Golestan Province, above Chah-e Ja village, unnamed brook (RT of river flowing to Fazelabad); <named-content xmlns:xlink="http://www.w3.org/1999/xlink" content-type="dwc:verbatimCoordinates" xlink:type="simple"><named-content content-type="geo-json" specific-use="{&#34;type&#34;:&#34;Point&#34;,&#34;coordinates&#34;:[54.777194,36.673000]}" id="NCID0ESOAG" xlink:type="simple">36°40'22.8"N, 054°46'37.9"E</named-content></named-content> (locality no. 104); 1450 m a.s.l.; J. Bojková, T. Soldán, J. Imanpour Namin leg., 27.4.2018. DNA extracted from 2 females (codes: IR23 and IR24, mounted on slides).</p><p>19 female (3 mounted on slide), 7 male (1 mounted on slide) larvae: IRAN, Golestan Province, below Chah-e Ja village (main valley), unnamed river flowing to Fazelabad, <named-content xmlns:xlink="http://www.w3.org/1999/xlink" content-type="dwc:verbatimCoordinates" xlink:type="simple"><named-content content-type="geo-json" specific-use="{&#34;type&#34;:&#34;Point&#34;,&#34;coordinates&#34;:[54.793056,36.696194]}" id="NCID0E3OAG" xlink:type="simple">36°41'46.3"N, 054°47'35.0"E</named-content></named-content> (locality no. 105); 1240 m a.s.l.; J. Bojková, T. Soldán, J. Imanpour Namin leg., 27.4.2018. DNA extracted from 1 female (code: IR21, mounted on slide) and 1 male (code: IR22, stored in EtOH).</p><p>The holotype (SMNS_EPH_010057) and 50 paratypes (SMNS_EPH_010057) are deposited in <named-content xmlns:xlink="http://www.w3.org/1999/xlink" content-type="dwc:institutional_code" xlink:type="simple">SMNS</named-content>, 50 paratypes (including DNA extracted specimens) are deposited in <named-content xmlns:xlink="http://www.w3.org/1999/xlink" content-type="dwc:institutional_code" xlink:type="simple">IECA</named-content>, and 17 paratypes in <abbrev xmlns:xlink="http://www.w3.org/1999/xlink" content-type="institution" xlink:title="Natural History Museum and Genetic Resources, Department of Environment, Tehran, Iran" id="ABBRID0ENPAG" xlink:type="simple">MMTT_DOE</abbrev>.</p></tp:treatment-sec><tp:treatment-sec sec-type="type material" id="SECID0ESPAG"><title>Other material examined (not paratypes):</title><p>3 larvae: same data as holotype; young instars or damaged specimens.</p></tp:treatment-sec><tp:treatment-sec sec-type="etymology" id="SECID0EXPAG"><title>Etymology.</title><p>The species name derives from <italic><tp:taxon-name><tp:taxon-name-part taxon-name-part-type="genus" reg="Epeorus"/><tp:taxon-name-part taxon-name-part-type="species" reg="shargi">shargi</tp:taxon-name-part></tp:taxon-name></italic> (یقرش), which means eastern in Farsi. It refers to the distributional range of the species in the eastern part of the Alborz mountain range.</p></tp:treatment-sec><tp:treatment-sec sec-type="Localities and habitat preferences of larvae" id="SECID0EHQAG"><title>Localities and habitat preferences of larvae.</title><p>Larvae were found in three clear streams at middle altitude (740–1450 m a.s.l.) in the eastern Alborz (Fig. <xref ref-type="fig" rid="F9">9</xref>). Habitat conditions of these streams differed from each other. Larvae were abundant in a cold, alkaline brook (water conductivity 1320 μS/cm) with patches of precipitated calcium crusts on the bed and in the non-alkaline water (with water conductivity reaching the values of clear montane streams in the region, 433 μS/cm) of the type locality. Both localities were characterised by stony bed sediment with leaf litter debris and fine gravel along the banks, and by fast, turbulent flow (Fig. <xref ref-type="fig" rid="F10">10C, D</xref>). Lower abundance of larvae was found in a river with uniform coarse substrate flowing in a wide gravel river channel. All streams were surrounded by deciduous forests (Fig. <xref ref-type="fig" rid="F10">10C, D</xref>). The species was not found in urban and agricultural areas in this region where many localities were investigated.</p></tp:treatment-sec><tp:treatment-sec sec-type="description" id="SECID0EZQAG"><title>Description of larva.</title><p>General colouration of larvae yellowish brown with dark brown maculation. Body length of mature larvae 13.7–15.6 mm (female), 11.7–13.0 mm (male). Length of cerci approximately 1.1× body length.</p><p><bold><italic>Head.</italic></bold> Shape trapezoidal; anterior and lateral margin rounded, posterior margin rounded in female, slightly rounded in male (Fig. <xref ref-type="fig" rid="F3">3D, E</xref>). Anterior margin with shallow concavity medially. Head dimensions of mature larvae: length 3.0–3.2 mm, width 4.1–4.4 mm (female); length 2.70–2.95 mm, width 3.5–4.0 mm (male). Head width/length ratio: 1.33–1.40 (both male and female). Dorso-medial part with brown, rectangular or oval smudge, sometimes reduced to pair of stripes. Pair of maculae located between ocelli (sometimes fused into single macula). Rounded maculae lateroventral of lateral ocelli and blurred maculae near inner edges of compound eyes. Pair of pale stripes extending from lateral ocelli to lateral edges of head. Pair of maculae located along coronal suture. Compound eyes dark grey to black in female, brownish and basally blackish in male mature larva. Ocelli dark grey to black, basally paler. Antennae yellowish-brown, scapus and pedicellus darkened. Anterior margin of head densely covered with hair-like setae extending to lateral margins and directed medio-dorsally. Dorsal surface of head covered with fine hair-like setae and sparsely distributed stick-like setae. Sparse longer fine hair-like setae located posteriorly to eyes.</p><p><bold><italic>Mouthparts</italic>.</bold> Labrum (Fig. <xref ref-type="fig" rid="F4">4A</xref>) widened anteriorly, with anterior margin slightly rounded or nearly straight (in dorsal view). Lateral angles rounded (shape of labrum may vary among individual specimens). Dorsal surface (Fig. <xref ref-type="fig" rid="F4">4A</xref>, right half) sparsely covered with setae of different size; 4–6 longer bristle-like setae located antero-medially and two antero-laterally. Epipharynx with longer, shortly plumose bristles situated along lateral to anterior margin (Fig. <xref ref-type="fig" rid="F4">4A</xref>, left half), range of setation figured as large black dots), and brush of fine hair-like setae medially (not figured). Posterior margin of labrum irregularly concave; with group of 5–10 setae of various size located on ventral surface close to posterior margin. Outer incisors of both mandibles (Fig. <xref ref-type="fig" rid="F4">4B, C</xref>) with three apical teeth; outer tooth blunt in both mandibles. Inner incisor of left mandible with three apical teeth, right inner incisor bifurcated (inner side of right tooth usually with small denticle).</p><fig id="F4" position="float" orientation="portrait"><object-id xmlns:xlink="http://www.w3.org/1999/xlink" content-type="doi" xlink:type="simple">10.3897/zookeys.947.51259.figure4</object-id><object-id xmlns:xlink="http://www.w3.org/1999/xlink" content-type="arpha" xlink:type="simple">242BD2E9-5147-53FB-A48D-64F20F6BA5AC</object-id><label>Figure 4.</label><caption><p><tp:taxon-name><tp:taxon-name-part taxon-name-part-type="genus" reg="Epeorus">Epeorus</tp:taxon-name-part> (<tp:taxon-name-part taxon-name-part-type="subgenus" reg="Caucasiron">Caucasiron</tp:taxon-name-part>) <tp:taxon-name-part taxon-name-part-type="species" reg="shargi">shargi</tp:taxon-name-part></tp:taxon-name> sp. nov., larva: <bold>A</bold> labrum (right half in dorsal view, left half in ventral view) <bold>B</bold> incisors of right mandible in ventral view <bold>C</bold> incisors of left mandible in ventral view (both flattened on slide) <bold>D</bold> setae on dorsal surface of femora <bold>E</bold> surface and posterior margin of abdominal tergum VII <bold>F</bold> gill I <bold>G</bold> gill III <bold>H</bold> abdominal segments VIII–X <bold>I</bold> sternum IX, female <bold>J</bold> sternum IX, male <bold>K</bold> gill VII (flattened on slide) <bold>L</bold> gill VII (in natural position from ventral view).</p></caption><graphic xmlns:xlink="http://www.w3.org/1999/xlink" xlink:href="zookeys-947-071-g004.jpg" position="float" orientation="portrait" xlink:type="simple" id="oo_430252.jpg"><uri content-type="original_file" xlink:type="simple">https://binary.pensoft.net/fig/430252</uri></graphic></fig><p><bold><italic>Thorax.</italic></bold> Pronotum anteriorly narrowed, lateral edges nearly straight or slightly rounded. Metanotum with slight, blunt, postero-medial projection. Dorsal surface covered with fine hair-like setae (as on abdominal terga and head); sparse longer hair-like setae along pro-, meso- and metanotal suture.</p><p><bold><italic>Legs.</italic></bold> Colour pattern of femora as in Fig. <xref ref-type="fig" rid="F3">3F</xref>. Femora with rounded or slightly elongated medial hypodermal femur spot. Patella-tibial suture darkened; tarsi proximally and distally darkened. Coxal projections of fore- and hind legs pointed or bluntly pointed; of middle legs blunt. Trochanteres with spatulate setae as on dorsal surface of femora (Fig. <xref ref-type="fig" rid="F4">4D</xref>). Tibiae of forelegs 1.23–1.28× femur length, tibiae of middle legs 1.03–1.50× femur length, and tibiae of hind legs 0.87–1.06× femur length. Tarsi of all legs 0.28–0.32× tibia length. Dorsal surface of femora covered by short, sporadically elongated spatulate setae (Fig. <xref ref-type="fig" rid="F4">4D</xref>), hair-like setae, and sparsely distributed stick-like setae. Anterior margin of femora with short, pointed and/or bluntly pointed spine-like setae; posterior margin with row of long blade-like setae and sparse row of bluntly pointed spine-like setae. Dorsal margin of tibiae and tarsi with row of long setae; ventral margin of both with irregular row of spine-like setae accumulated distally. Tarsal claws with 2–3 denticles.</p><p><bold><italic>Abdominal terga.</italic></bold> Colour pattern of abdominal terga (Fig. <xref ref-type="fig" rid="F3">3A, H–K</xref>) consists of transversal stripe along anterior margin of terga I–IX (X) medially extending to i) triangular or blurred macula on terga (II) III–IV; ii) triangular or T-shaped macula on terga V–IX, reaching to half or stretching to posterior margin of corresponding tergum (medial macula of terga VIII and IX often widened). Transversal stripe along anterior margin of terga laterally extends to pair of short maculae. Medial maculae often surrounded by pale background. Tergum X without distinct maculation. Pair of sigilla sometimes coloured and forming pair of short stripes adjacent laterally to medial macula. Lateral margins of abdomen with oblique maculae on terga I–IX. Denticles along posterior margin on terga of various size, irregular and pointed (Fig. <xref ref-type="fig" rid="F4">4E</xref>). Surface of terga covered with hair-like setae and sparsely with stick-like setae. Supra-tergalial projections short and blunt. Tergum X without distinct postero-lateral projections (Fig. <xref ref-type="fig" rid="F4">4H</xref>). Longitudinal row of hair-like setae along abdominal terga present medially.</p><p><bold><italic>Abdominal sterna.</italic></bold> Yellowish, without distinct colour pattern. Nerve ganglia often dark brown pigmented (Fig. <xref ref-type="fig" rid="F3">3B, G, L</xref>). Sternum IX with V-shaped medial emargination; surface covered by irregularly distributed short hair-like setae and medially accumulated longer hair-like setae (Fig. <xref ref-type="fig" rid="F4">4I, J</xref>).</p><p><bold><italic>Gills.</italic></bold> Dorsal surface of gill plate I yellowish, of gill plates II–VII greyish on anterior half and brownish to reddish on posterior half. Ventral margin of all gill plates yellowish. Projection of gill plate III well developed (Fig. <xref ref-type="fig" rid="F4">4G</xref>). Gill plate VII relatively wide (in natural position of ventral view, Figs <xref ref-type="fig" rid="F3">3G</xref>, <xref ref-type="fig" rid="F4">4L</xref>). Gill filaments reaching to 0.41–0.50× length of respective plate, filaments of gill VII to 0.24–0.28× (in late-instar larvae).</p><p><bold><italic><tp:taxon-name><tp:taxon-name-part taxon-name-part-type="genus" reg="Cerci">Cerci.</tp:taxon-name-part></tp:taxon-name></italic></bold> Brownish, basally darkened.</p></tp:treatment-sec><tp:treatment-sec sec-type="Subimago, imago and eggs" id="SECID0EOWAG"><title>Subimago, imago and eggs.</title><p>Unknown</p></tp:treatment-sec><tp:treatment-sec sec-type="Morphological diagnostics of larvae" id="SECID0ETWAG"><title>Morphological diagnostics of larvae.</title><p>The main larval diagnostic characters of <tp:taxon-name><tp:taxon-name-part taxon-name-part-type="genus" reg="Epeorus">E.</tp:taxon-name-part> (<tp:taxon-name-part taxon-name-part-type="subgenus" reg="Caucasiron">C.</tp:taxon-name-part>) <tp:taxon-name-part taxon-name-part-type="species" reg="shargi">shargi</tp:taxon-name-part></tp:taxon-name> sp. nov. are as follows: (i) colour pattern of abdominal terga (Fig. <xref ref-type="fig" rid="F3">3A, H–K</xref>) and no colouration of abdominal sterna (Fig. <xref ref-type="fig" rid="F3">3B, G, L</xref>), (ii) lack of distinct postero-lateral projections on tergum X (Fig. <xref ref-type="fig" rid="F4">4H</xref>), (iii) presence of medial hypodermal femur spot (Fig. <xref ref-type="fig" rid="F3">3F</xref>), (iv) relatively wide shape of gill plate VII (in natural position from ventral view; Figs <xref ref-type="fig" rid="F3">3G</xref>, <xref ref-type="fig" rid="F4">4L</xref>), and (v) fine hair-like setae on surface of abdominal terga (Fig. <xref ref-type="fig" rid="F4">4E</xref>).</p></tp:treatment-sec><tp:treatment-sec sec-type="Affinities" id="SECID0EDYAG"><title>Affinities.</title><p>Based on the colour pattern of abdominal terga and sterna, <tp:taxon-name><tp:taxon-name-part taxon-name-part-type="genus" reg="Epeorus">E.</tp:taxon-name-part> (<tp:taxon-name-part taxon-name-part-type="subgenus" reg="Caucasiron">C.</tp:taxon-name-part>) <tp:taxon-name-part taxon-name-part-type="species" reg="shargi">shargi</tp:taxon-name-part></tp:taxon-name> sp. nov. resembles several species distributed in the Caucasus and adjacent areas. At first glance, <tp:taxon-name><tp:taxon-name-part taxon-name-part-type="genus" reg="Epeorus">E.</tp:taxon-name-part></tp:taxon-name> (<tp:taxon-name><tp:taxon-name-part taxon-name-part-type="subgenus" reg="Caucasiron">C.</tp:taxon-name-part></tp:taxon-name>) <tp:taxon-name><tp:taxon-name-part taxon-name-part-type="genus" reg="Epeorus"/><tp:taxon-name-part taxon-name-part-type="subgenus" reg="Caucasiron"/><tp:taxon-name-part taxon-name-part-type="species" reg="soldani">soldani</tp:taxon-name-part></tp:taxon-name> and <tp:taxon-name><tp:taxon-name-part taxon-name-part-type="genus" reg="Epeorus">E.</tp:taxon-name-part></tp:taxon-name> (<tp:taxon-name><tp:taxon-name-part taxon-name-part-type="subgenus" reg="Caucasiron">C.</tp:taxon-name-part></tp:taxon-name>) <tp:taxon-name><tp:taxon-name-part taxon-name-part-type="genus" reg="Epeorus"/><tp:taxon-name-part taxon-name-part-type="subgenus" reg="Caucasiron"/><tp:taxon-name-part taxon-name-part-type="species" reg="turcicus">turcicus</tp:taxon-name-part></tp:taxon-name> are most similar. Larvae of <tp:taxon-name><tp:taxon-name-part taxon-name-part-type="genus" reg="Epeorus">E.</tp:taxon-name-part></tp:taxon-name> (<tp:taxon-name><tp:taxon-name-part taxon-name-part-type="subgenus" reg="Caucasiron">C.</tp:taxon-name-part></tp:taxon-name>) <tp:taxon-name><tp:taxon-name-part taxon-name-part-type="genus" reg="Epeorus"/><tp:taxon-name-part taxon-name-part-type="subgenus" reg="Caucasiron"/><tp:taxon-name-part taxon-name-part-type="species" reg="soldani">soldani</tp:taxon-name-part></tp:taxon-name> possess triangular maculae on abdominal terga (<xref ref-type="bibr" rid="B6">Braasch 1979</xref>: 284, fig. 2b) and an indistinct, sometimes not expressed, colour pattern of abdominal sterna. It can be distinguished from <tp:taxon-name><tp:taxon-name-part taxon-name-part-type="genus" reg="Epeorus">E.</tp:taxon-name-part> (<tp:taxon-name-part taxon-name-part-type="subgenus" reg="Caucasiron">C.</tp:taxon-name-part>) <tp:taxon-name-part taxon-name-part-type="species" reg="shargi">shargi</tp:taxon-name-part></tp:taxon-name> sp. nov. by a comparatively narrower gill plate VII (in natural position from ventral view), the presence of flattened setae on the surface of abdominal terga (<xref ref-type="bibr" rid="B16">Hrivniak et al. 2017</xref>: 359, fig. 25), and the absence of a medial hypodermal femur spot.</p><p><tp:taxon-name><tp:taxon-name-part taxon-name-part-type="genus" reg="Epeorus">Epeorus</tp:taxon-name-part> (<tp:taxon-name-part taxon-name-part-type="subgenus" reg="Caucasiron">C.</tp:taxon-name-part>) <tp:taxon-name-part taxon-name-part-type="species" reg="turcicus">turcicus</tp:taxon-name-part></tp:taxon-name> shares with <tp:taxon-name><tp:taxon-name-part taxon-name-part-type="genus" reg="Epeorus">E.</tp:taxon-name-part> (<tp:taxon-name-part taxon-name-part-type="subgenus" reg="Caucasiron">C.</tp:taxon-name-part>) <tp:taxon-name-part taxon-name-part-type="species" reg="shargi">shargi</tp:taxon-name-part></tp:taxon-name> sp. nov. the lack of colouration on abdominal sterna (<xref ref-type="bibr" rid="B17">Hrivniak et al. 2019</xref>: 61, fig. 2), the presence of a medial hypodermal femur spot (<xref ref-type="bibr" rid="B17">Hrivniak et al. 2019</xref>: 62, fig. 9), and fine hair-like setae on the dorsal surface of abdominal terga (<xref ref-type="bibr" rid="B17">Hrivniak et al. 2019</xref>: 63, fig. 11). Nevertheless, <tp:taxon-name><tp:taxon-name-part taxon-name-part-type="genus" reg="Epeorus">E.</tp:taxon-name-part></tp:taxon-name> (<tp:taxon-name><tp:taxon-name-part taxon-name-part-type="subgenus" reg="Caucasiron">C.</tp:taxon-name-part></tp:taxon-name>) <tp:taxon-name><tp:taxon-name-part taxon-name-part-type="genus" reg="Epeorus"/><tp:taxon-name-part taxon-name-part-type="subgenus" reg="Caucasiron"/><tp:taxon-name-part taxon-name-part-type="species" reg="turcicus">turcicus</tp:taxon-name-part></tp:taxon-name> differs from <tp:taxon-name><tp:taxon-name-part taxon-name-part-type="genus" reg="Epeorus">E.</tp:taxon-name-part> (<tp:taxon-name-part taxon-name-part-type="subgenus" reg="Caucasiron">C.</tp:taxon-name-part>) <tp:taxon-name-part taxon-name-part-type="species" reg="shargi">shargi</tp:taxon-name-part></tp:taxon-name> sp. nov. by the different colour pattern of abdominal terga, with anteriorly widened stripe stretching between anterior and posterior margins (<xref ref-type="bibr" rid="B17">Hrivniak et al. 2019</xref>: 61, fig. 1), in contrast to <tp:taxon-name><tp:taxon-name-part taxon-name-part-type="genus" reg="Epeorus">E.</tp:taxon-name-part> (<tp:taxon-name-part taxon-name-part-type="subgenus" reg="Caucasiron">C.</tp:taxon-name-part>) <tp:taxon-name-part taxon-name-part-type="species" reg="shargi">shargi</tp:taxon-name-part></tp:taxon-name> sp. nov. with more or less triangular maculae on abdominal terga (Fig. <xref ref-type="fig" rid="F3">3A, H–K</xref>), and a distinctly narrower gill plate VII (in natural position from ventral view) (<xref ref-type="bibr" rid="B17">Hrivniak et al. 2019</xref>: 63, figs 15, 16).</p><p>Similar to <tp:taxon-name><tp:taxon-name-part taxon-name-part-type="genus" reg="Epeorus">E.</tp:taxon-name-part> (<tp:taxon-name-part taxon-name-part-type="subgenus" reg="Caucasiron">C.</tp:taxon-name-part>) <tp:taxon-name-part taxon-name-part-type="species" reg="shargi">shargi</tp:taxon-name-part></tp:taxon-name> sp. nov., there is no colour pattern of abdominal sterna in several other species, namely <tp:taxon-name><tp:taxon-name-part taxon-name-part-type="genus" reg="Epeorus">E.</tp:taxon-name-part></tp:taxon-name> (<tp:taxon-name><tp:taxon-name-part taxon-name-part-type="subgenus" reg="Caucasiron">C.</tp:taxon-name-part></tp:taxon-name>) <tp:taxon-name><tp:taxon-name-part taxon-name-part-type="genus" reg="Epeorus"/><tp:taxon-name-part taxon-name-part-type="subgenus" reg="Caucasiron"/><tp:taxon-name-part taxon-name-part-type="species" reg="longimaculatus">longimaculatus</tp:taxon-name-part></tp:taxon-name>, <tp:taxon-name><tp:taxon-name-part taxon-name-part-type="genus" reg="Epeorus">E.</tp:taxon-name-part></tp:taxon-name> (<tp:taxon-name><tp:taxon-name-part taxon-name-part-type="subgenus" reg="Caucasiron">C.</tp:taxon-name-part></tp:taxon-name>) <tp:taxon-name><tp:taxon-name-part taxon-name-part-type="genus" reg="Epeorus"/><tp:taxon-name-part taxon-name-part-type="subgenus" reg="Caucasiron"/><tp:taxon-name-part taxon-name-part-type="species" reg="sinitshenkovae">sinitshenkovae</tp:taxon-name-part></tp:taxon-name>, and <tp:taxon-name><tp:taxon-name-part taxon-name-part-type="genus" reg="Epeorus">E.</tp:taxon-name-part></tp:taxon-name> (<tp:taxon-name><tp:taxon-name-part taxon-name-part-type="subgenus" reg="Caucasiron">C.</tp:taxon-name-part></tp:taxon-name>) <tp:taxon-name><tp:taxon-name-part taxon-name-part-type="genus" reg="Epeorus"/><tp:taxon-name-part taxon-name-part-type="subgenus" reg="Caucasiron"/><tp:taxon-name-part taxon-name-part-type="species" reg="magnus">magnus</tp:taxon-name-part></tp:taxon-name>. <tp:taxon-name><tp:taxon-name-part taxon-name-part-type="genus" reg="Epeorus">Epeorus</tp:taxon-name-part> (<tp:taxon-name-part taxon-name-part-type="subgenus" reg="Caucasiron">C.</tp:taxon-name-part>) <tp:taxon-name-part taxon-name-part-type="species" reg="longimaculatus">longimaculatus</tp:taxon-name-part></tp:taxon-name> can be clearly separated from <tp:taxon-name><tp:taxon-name-part taxon-name-part-type="genus" reg="Epeorus">E.</tp:taxon-name-part> (<tp:taxon-name-part taxon-name-part-type="subgenus" reg="Caucasiron">C.</tp:taxon-name-part>) <tp:taxon-name-part taxon-name-part-type="species" reg="shargi">shargi</tp:taxon-name-part></tp:taxon-name> sp. nov. by (i) a distinctly narrower gill plate VII (in natural position of ventral view), (ii) flattened setae on the surface of abdominal terga (<xref ref-type="bibr" rid="B16">Hrivniak et al. 2017</xref>: 359, fig. 25), (iii) poorly developed projection on the costal margin of gill plate III (<xref ref-type="bibr" rid="B7">Braasch 1980</xref>: 172, fig. 6b), and (iv) elongated medial hypodermal femur spot (<xref ref-type="bibr" rid="B7">Braasch 1980</xref>: 172, fig. 11).</p><p><tp:taxon-name><tp:taxon-name-part taxon-name-part-type="genus" reg="Epeorus">Epeorus</tp:taxon-name-part> (<tp:taxon-name-part taxon-name-part-type="subgenus" reg="Caucasiron">C.</tp:taxon-name-part>) <tp:taxon-name-part taxon-name-part-type="species" reg="sinitshenkovae">sinitshenkovae</tp:taxon-name-part></tp:taxon-name> can be distinguished from <tp:taxon-name><tp:taxon-name-part taxon-name-part-type="genus" reg="Epeorus">E.</tp:taxon-name-part> (<tp:taxon-name-part taxon-name-part-type="subgenus" reg="Caucasiron">C.</tp:taxon-name-part>) <tp:taxon-name-part taxon-name-part-type="species" reg="shargi">shargi</tp:taxon-name-part></tp:taxon-name> sp. nov. by the absence of a medial hypodermal femur spot, the characteristic colour pattern of femora (Braasch and Zimmerman 1979: 106, fig. 10), and the colour pattern of abdominal terga (<xref ref-type="bibr" rid="B6">Braasch 1979</xref>: 105, fig. 2).</p><p><tp:taxon-name><tp:taxon-name-part taxon-name-part-type="genus" reg="Epeorus">Epeorus</tp:taxon-name-part> (<tp:taxon-name-part taxon-name-part-type="subgenus" reg="Caucasiron">C.</tp:taxon-name-part>) <tp:taxon-name-part taxon-name-part-type="species" reg="magnus">magnus</tp:taxon-name-part></tp:taxon-name> can be reliably distinguished by the presence of distinct postero-lateral projections on abdominal tergum X and characteristic setation of labrum (numerous thickened bristle-like setae, Hrivniak et al. in prep.).</p><p>All other species distributed in the Caucasus and adjacent areas differ from <tp:taxon-name><tp:taxon-name-part taxon-name-part-type="genus" reg="Epeorus">E.</tp:taxon-name-part> (<tp:taxon-name-part taxon-name-part-type="subgenus" reg="Caucasiron">C.</tp:taxon-name-part>) <tp:taxon-name-part taxon-name-part-type="species" reg="shargi">shargi</tp:taxon-name-part></tp:taxon-name> sp. nov. by the distinct colour pattern of abdominal sterna, namely <tp:taxon-name><tp:taxon-name-part taxon-name-part-type="genus" reg="Epeorus">E.</tp:taxon-name-part></tp:taxon-name> (<tp:taxon-name><tp:taxon-name-part taxon-name-part-type="subgenus" reg="Caucasiron">C.</tp:taxon-name-part></tp:taxon-name>) <tp:taxon-name><tp:taxon-name-part taxon-name-part-type="genus" reg="Epeorus"/><tp:taxon-name-part taxon-name-part-type="subgenus" reg="Caucasiron"/><tp:taxon-name-part taxon-name-part-type="species" reg="bicolliculatus">bicolliculatus</tp:taxon-name-part></tp:taxon-name> (<xref ref-type="bibr" rid="B16">Hrivniak et al. 2017</xref>: 356, figs 7–9), <tp:taxon-name><tp:taxon-name-part taxon-name-part-type="genus" reg="Epeorus">E.</tp:taxon-name-part></tp:taxon-name> (<tp:taxon-name><tp:taxon-name-part taxon-name-part-type="subgenus" reg="Caucasiron">C.</tp:taxon-name-part></tp:taxon-name>) <tp:taxon-name><tp:taxon-name-part taxon-name-part-type="genus" reg="Epeorus"/><tp:taxon-name-part taxon-name-part-type="subgenus" reg="Caucasiron"/><tp:taxon-name-part taxon-name-part-type="species" reg="alpestris">alpestris</tp:taxon-name-part></tp:taxon-name> (Braasch, 1979: 284, fig. 1d), <tp:taxon-name><tp:taxon-name-part taxon-name-part-type="genus" reg="Epeorus">E.</tp:taxon-name-part> (<tp:taxon-name-part taxon-name-part-type="subgenus" reg="Caucasiron">C.</tp:taxon-name-part>) <tp:taxon-name-part taxon-name-part-type="species" reg="alborzicus">alborzicus</tp:taxon-name-part></tp:taxon-name> sp. nov., (Fig. <xref ref-type="fig" rid="F1">1B, K–M</xref>), <tp:taxon-name><tp:taxon-name-part taxon-name-part-type="genus" reg="Epeorus">E.</tp:taxon-name-part></tp:taxon-name> (<tp:taxon-name><tp:taxon-name-part taxon-name-part-type="subgenus" reg="Caucasiron">C.</tp:taxon-name-part></tp:taxon-name>) <tp:taxon-name><tp:taxon-name-part taxon-name-part-type="genus" reg="Epeorus"/><tp:taxon-name-part taxon-name-part-type="subgenus" reg="Caucasiron"/><tp:taxon-name-part taxon-name-part-type="species" reg="caucasicus">caucasicus</tp:taxon-name-part></tp:taxon-name>, <tp:taxon-name><tp:taxon-name-part taxon-name-part-type="genus" reg="Epeorus">E.</tp:taxon-name-part></tp:taxon-name> (<tp:taxon-name><tp:taxon-name-part taxon-name-part-type="subgenus" reg="Caucasiron">C.</tp:taxon-name-part></tp:taxon-name>) <tp:taxon-name><tp:taxon-name-part taxon-name-part-type="genus" reg="Epeorus"/><tp:taxon-name-part taxon-name-part-type="subgenus" reg="Caucasiron"/><tp:taxon-name-part taxon-name-part-type="species" reg="iranicus">iranicus</tp:taxon-name-part></tp:taxon-name> (<xref ref-type="bibr" rid="B6">Braasch 1979</xref>: 284, fig. 3b), <tp:taxon-name><tp:taxon-name-part taxon-name-part-type="genus" reg="Epeorus">E.</tp:taxon-name-part> (<tp:taxon-name-part taxon-name-part-type="subgenus" reg="Caucasiron">C.</tp:taxon-name-part>) <tp:taxon-name-part taxon-name-part-type="species" reg="nigripilosus">nigripilosus</tp:taxon-name-part></tp:taxon-name> (<xref ref-type="bibr" rid="B32">Sinitshenkova 1976</xref>: 89, fig. 28), <tp:taxon-name><tp:taxon-name-part taxon-name-part-type="genus" reg="Epeorus">E.</tp:taxon-name-part></tp:taxon-name> (<tp:taxon-name><tp:taxon-name-part taxon-name-part-type="subgenus" reg="Caucasiron">C.</tp:taxon-name-part></tp:taxon-name>) <tp:taxon-name><tp:taxon-name-part taxon-name-part-type="genus" reg="Epeorus"/><tp:taxon-name-part taxon-name-part-type="subgenus" reg="Caucasiron"/><tp:taxon-name-part taxon-name-part-type="species" reg="znojkoi">znojkoi</tp:taxon-name-part></tp:taxon-name> (Braasch, 1980: 172, 4b), and <tp:taxon-name><tp:taxon-name-part taxon-name-part-type="genus" reg="Epeorus">E.</tp:taxon-name-part> (<tp:taxon-name-part taxon-name-part-type="subgenus" reg="Caucasiron">C.</tp:taxon-name-part>) <tp:taxon-name-part taxon-name-part-type="species" reg="zagrosicus">zagrosicus</tp:taxon-name-part></tp:taxon-name> sp. nov. (Fig. <xref ref-type="fig" rid="F5">5B, K</xref>).</p></tp:treatment-sec><tp:treatment-sec><!--Section generated to contain objects referenced in tp:taxon-treatment.--><fig id="F3" position="float" orientation="portrait"><object-id xmlns:xlink="http://www.w3.org/1999/xlink" content-type="doi" xlink:type="simple">10.3897/zookeys.947.51259.figure3</object-id><object-id xmlns:xlink="http://www.w3.org/1999/xlink" content-type="arpha" xlink:type="simple">E3B80210-3BC0-5ED5-82BB-33345E5E440E</object-id><label>Figure 3.</label><caption><p><tp:taxon-name><tp:taxon-name-part taxon-name-part-type="genus" reg="Epeorus">Epeorus</tp:taxon-name-part> (<tp:taxon-name-part taxon-name-part-type="subgenus" reg="Caucasiron">Caucasiron</tp:taxon-name-part>) <tp:taxon-name-part taxon-name-part-type="species" reg="shargi">shargi</tp:taxon-name-part></tp:taxon-name> sp. nov., larva: <bold>A</bold> habitus in dorsal view <bold>B</bold> habitus in ventral view <bold>C</bold> habitus in lateral view <bold>D</bold> head of male in dorsal view <bold>E</bold> head of female in dorsal view <bold>F</bold> middle leg in dorsal view <bold>G</bold> distal part of abdomen in ventral view <bold>H–K</bold> colouration of abdominal terga <bold>L</bold> colouration of abdominal sterna.</p></caption><graphic xmlns:xlink="http://www.w3.org/1999/xlink" xlink:href="zookeys-947-071-g003.jpg" position="float" orientation="portrait" xlink:type="simple" id="oo_430251.jpg"><uri content-type="original_file" xlink:type="simple">https://binary.pensoft.net/fig/430251</uri></graphic></fig><fig id="F9" position="float" orientation="portrait"><object-id xmlns:xlink="http://www.w3.org/1999/xlink" content-type="doi" xlink:type="simple">10.3897/zookeys.947.51259.figure9</object-id><object-id xmlns:xlink="http://www.w3.org/1999/xlink" content-type="arpha" xlink:type="simple">AC4FEBBC-B85B-58BF-A4F1-B4B37A667925</object-id><label>Figure 9.</label><caption><p>Distribution of <tp:taxon-name><tp:taxon-name-part taxon-name-part-type="genus" reg="Epeorus">Epeorus</tp:taxon-name-part> (<tp:taxon-name-part taxon-name-part-type="subgenus" reg="Caucasiron">Caucasiron</tp:taxon-name-part>)</tp:taxon-name> species in northern Iran. Colour of symbols shows the occurrence of species: red – <tp:taxon-name><tp:taxon-name-part taxon-name-part-type="genus" reg="Epeorus">E.</tp:taxon-name-part> (<tp:taxon-name-part taxon-name-part-type="subgenus" reg="Caucasiron">C.</tp:taxon-name-part>) <tp:taxon-name-part taxon-name-part-type="species" reg="alborzicus">alborzicus</tp:taxon-name-part></tp:taxon-name> sp. nov., light blue – <tp:taxon-name><tp:taxon-name-part taxon-name-part-type="genus" reg="Epeorus">E.</tp:taxon-name-part> (<tp:taxon-name-part taxon-name-part-type="subgenus" reg="Caucasiron">C.</tp:taxon-name-part>) <tp:taxon-name-part taxon-name-part-type="species" reg="shargi">shargi</tp:taxon-name-part></tp:taxon-name> sp. nov., violet – <tp:taxon-name><tp:taxon-name-part taxon-name-part-type="genus" reg="Epeorus">E.</tp:taxon-name-part> (<tp:taxon-name-part taxon-name-part-type="subgenus" reg="Caucasiron">C.</tp:taxon-name-part>) <tp:taxon-name-part taxon-name-part-type="uncertainty-rank">cf.</tp:taxon-name-part> <tp:taxon-name-part taxon-name-part-type="species" reg="znojkoi">znojkoi</tp:taxon-name-part></tp:taxon-name>, black – <tp:taxon-name><tp:taxon-name-part taxon-name-part-type="genus" reg="Epeorus">E.</tp:taxon-name-part></tp:taxon-name> (<tp:taxon-name><tp:taxon-name-part taxon-name-part-type="subgenus" reg="Caucasiron">C.</tp:taxon-name-part></tp:taxon-name>) <tp:taxon-name><tp:taxon-name-part taxon-name-part-type="genus" reg="Epeorus"/><tp:taxon-name-part taxon-name-part-type="subgenus" reg="Caucasiron"/><tp:taxon-name-part taxon-name-part-type="species" reg="iranicus">iranicus</tp:taxon-name-part></tp:taxon-name>, yellow – <tp:taxon-name><tp:taxon-name-part taxon-name-part-type="genus" reg="Epeorus">E.</tp:taxon-name-part> (<tp:taxon-name-part taxon-name-part-type="subgenus" reg="Caucasiron">C.</tp:taxon-name-part>) <tp:taxon-name-part taxon-name-part-type="species" reg="nigripilosus">nigripilosus</tp:taxon-name-part></tp:taxon-name>. The letter H shows the localities of holotypes. Black symbols with white cross show unrevised records of <tp:taxon-name><tp:taxon-name-part taxon-name-part-type="genus" reg="Epeorus">E.</tp:taxon-name-part></tp:taxon-name> (<tp:taxon-name><tp:taxon-name-part taxon-name-part-type="subgenus" reg="Caucasiron">C.</tp:taxon-name-part></tp:taxon-name>) <tp:taxon-name><tp:taxon-name-part taxon-name-part-type="genus" reg="Epeorus"/><tp:taxon-name-part taxon-name-part-type="subgenus" reg="Caucasiron"/><tp:taxon-name-part taxon-name-part-type="species" reg="iranicus">iranicus</tp:taxon-name-part></tp:taxon-name>.</p></caption><graphic xmlns:xlink="http://www.w3.org/1999/xlink" xlink:href="zookeys-947-071-g009.jpg" position="float" orientation="portrait" xlink:type="simple" id="oo_430257.jpg"><uri content-type="original_file" xlink:type="simple">https://binary.pensoft.net/fig/430257</uri></graphic></fig><fig id="F10" position="float" orientation="portrait"><object-id xmlns:xlink="http://www.w3.org/1999/xlink" content-type="doi" xlink:type="simple">10.3897/zookeys.947.51259.figure10</object-id><object-id xmlns:xlink="http://www.w3.org/1999/xlink" content-type="arpha" xlink:type="simple">9B14219E-A217-5570-95B2-127DAB377FE0</object-id><label>Figure 10.</label><caption><p>Photos of the localities of the new <tp:taxon-name><tp:taxon-name-part taxon-name-part-type="genus" reg="Epeorus">Epeorus</tp:taxon-name-part> (<tp:taxon-name-part taxon-name-part-type="subgenus" reg="Caucasiron">Caucasiron</tp:taxon-name-part>)</tp:taxon-name> species described herein: <bold>A</bold> unnamed brook near Panjab village – type locality of <tp:taxon-name><tp:taxon-name-part taxon-name-part-type="genus" reg="Epeorus">E.</tp:taxon-name-part> (<tp:taxon-name-part taxon-name-part-type="subgenus" reg="Caucasiron">C.</tp:taxon-name-part>) <tp:taxon-name-part taxon-name-part-type="species" reg="alborzicus">alborzicus</tp:taxon-name-part></tp:taxon-name> sp. nov. <bold>B</bold> unnamed brook near Kahrud-e Bala village – locality of <tp:taxon-name><tp:taxon-name-part taxon-name-part-type="genus" reg="Epeorus">E.</tp:taxon-name-part> (<tp:taxon-name-part taxon-name-part-type="subgenus" reg="Caucasiron">C.</tp:taxon-name-part>) <tp:taxon-name-part taxon-name-part-type="species" reg="alborzicus">alborzicus</tp:taxon-name-part></tp:taxon-name> sp. nov. <bold>C</bold> unnamed river near Shirinabad village – type locality of <tp:taxon-name><tp:taxon-name-part taxon-name-part-type="genus" reg="Epeorus">E.</tp:taxon-name-part> (<tp:taxon-name-part taxon-name-part-type="subgenus" reg="Caucasiron">C.</tp:taxon-name-part>) <tp:taxon-name-part taxon-name-part-type="species" reg="shargi">shargi</tp:taxon-name-part></tp:taxon-name> sp. nov. <bold>D</bold> unnamed brook near Chah-e Ja village – locality of <tp:taxon-name><tp:taxon-name-part taxon-name-part-type="genus" reg="Epeorus">E.</tp:taxon-name-part> (<tp:taxon-name-part taxon-name-part-type="subgenus" reg="Caucasiron">C.</tp:taxon-name-part>) <tp:taxon-name-part taxon-name-part-type="species" reg="shargi">shargi</tp:taxon-name-part></tp:taxon-name> sp. nov. <bold>E</bold> Gamasiab River near Varayeneh village – type locality of <tp:taxon-name><tp:taxon-name-part taxon-name-part-type="genus" reg="Epeorus">E.</tp:taxon-name-part> (<tp:taxon-name-part taxon-name-part-type="subgenus" reg="Caucasiron">C.</tp:taxon-name-part>) <tp:taxon-name-part taxon-name-part-type="species" reg="zagrosicus">zagrosicus</tp:taxon-name-part></tp:taxon-name> sp. nov. <bold>F</bold> Yasuj fall near Yasuj village – locality of <tp:taxon-name><tp:taxon-name-part taxon-name-part-type="genus" reg="Epeorus">E.</tp:taxon-name-part> (<tp:taxon-name-part taxon-name-part-type="subgenus" reg="Caucasiron">C.</tp:taxon-name-part>) <tp:taxon-name-part taxon-name-part-type="species" reg="zagrosicus">zagrosicus</tp:taxon-name-part></tp:taxon-name> sp. nov.</p></caption><graphic xmlns:xlink="http://www.w3.org/1999/xlink" xlink:href="zookeys-947-071-g010.jpg" position="float" orientation="portrait" xlink:type="simple" id="oo_430258.jpg"><uri content-type="original_file" xlink:type="simple">https://binary.pensoft.net/fig/430258</uri></graphic></fig><fig id="F1" position="float" orientation="portrait"><object-id xmlns:xlink="http://www.w3.org/1999/xlink" content-type="doi" xlink:type="simple">10.3897/zookeys.947.51259.figure1</object-id><object-id xmlns:xlink="http://www.w3.org/1999/xlink" content-type="arpha" xlink:type="simple">63BE34A4-D217-57C1-91D6-E29D9D531C69</object-id><label>Figure 1.</label><caption><p><tp:taxon-name><tp:taxon-name-part taxon-name-part-type="genus" reg="Epeorus">Epeorus</tp:taxon-name-part> (<tp:taxon-name-part taxon-name-part-type="subgenus" reg="Caucasiron">Caucasiron</tp:taxon-name-part>) <tp:taxon-name-part taxon-name-part-type="species" reg="alborzicus">alborzicus</tp:taxon-name-part></tp:taxon-name> sp. nov., larva: <bold>A</bold> habitus in dorsal view <bold>B</bold> habitus in ventral view <bold>C</bold> habitus in lateral view <bold>D</bold> head of male in dorsal view <bold>E</bold> head of female in dorsal view <bold>F</bold> middle leg in dorsal view <bold>G</bold> distal part of abdomen in ventral view <bold>H–J</bold> colouration of abdominal terga <bold>K–M</bold> colouration of abdominal sterna.</p></caption><graphic xmlns:xlink="http://www.w3.org/1999/xlink" xlink:href="zookeys-947-071-g001.jpg" position="float" orientation="portrait" xlink:type="simple" id="oo_430249.jpg"><uri content-type="original_file" xlink:type="simple">https://binary.pensoft.net/fig/430249</uri></graphic></fig><fig id="F5" position="float" orientation="portrait"><object-id xmlns:xlink="http://www.w3.org/1999/xlink" content-type="doi" xlink:type="simple">10.3897/zookeys.947.51259.figure5</object-id><object-id xmlns:xlink="http://www.w3.org/1999/xlink" content-type="arpha" xlink:type="simple">21F5154A-0538-5BAD-BF4A-36D38DC4C01B</object-id><label>Figure 5.</label><caption><p><tp:taxon-name><tp:taxon-name-part taxon-name-part-type="genus" reg="Epeorus">Epeorus</tp:taxon-name-part> (<tp:taxon-name-part taxon-name-part-type="subgenus" reg="Caucasiron">Caucasiron</tp:taxon-name-part>) <tp:taxon-name-part taxon-name-part-type="species" reg="zagrosicus">zagrosicus</tp:taxon-name-part></tp:taxon-name> sp. nov., larva: <bold>A</bold> habitus in dorsal view <bold>B</bold> habitus in ventral view <bold>C</bold> habitus in lateral view <bold>D</bold> head of male in dorsal view <bold>E</bold> head of female in dorsal view <bold>F</bold> middle leg in dorsal view <bold>G</bold> distal part of abdomen in ventral view <bold>H–J</bold> colouration of abdominal terga <bold>K</bold> colouration of abdominal sterna.</p></caption><graphic xmlns:xlink="http://www.w3.org/1999/xlink" xlink:href="zookeys-947-071-g005.jpg" position="float" orientation="portrait" xlink:type="simple" id="oo_430253.jpg"><uri content-type="original_file" xlink:type="simple">https://binary.pensoft.net/fig/430253</uri></graphic></fig></tp:treatment-sec><ref-list><ref id="B6"><mixed-citation xmlns:xlink="http://www.w3.org/1999/xlink" xlink:type="simple"><person-group><name name-style="western"><surname>Braasch</surname><given-names>D</given-names></name></person-group> (<year>1979</year>) <article-title>Beitrag zur Kenntnis der Gattung <italic><tp:taxon-name><tp:taxon-name-part taxon-name-part-type="genus">Iron</tp:taxon-name-part></tp:taxon-name></italic> Eaton im Kaukasus (UdSSR) (III) (<tp:taxon-name><tp:taxon-name-part taxon-name-part-type="order">Ephemeroptera</tp:taxon-name-part></tp:taxon-name>, <tp:taxon-name><tp:taxon-name-part taxon-name-part-type="family">Heptageniidae</tp:taxon-name-part></tp:taxon-name>).</article-title><source>Reichenbachia</source><volume>17</volume>: <fpage>283</fpage>–<lpage>294</lpage>.</mixed-citation></ref><ref id="B16"><mixed-citation xmlns:xlink="http://www.w3.org/1999/xlink" xlink:type="simple"><person-group><name name-style="western"><surname>Hrivniak</surname><given-names>Ľ</given-names></name><name name-style="western"><surname>Sroka</surname><given-names>P</given-names></name><name name-style="western"><surname>Godunko</surname><given-names>RJ</given-names></name><name name-style="western"><surname>Žurovcová</surname><given-names>M</given-names></name></person-group> (<year>2017</year>) <article-title>Mayflies of the genus <italic><tp:taxon-name><tp:taxon-name-part taxon-name-part-type="genus">Epeorus</tp:taxon-name-part></tp:taxon-name></italic> Eaton, 1881 s.l. (<tp:taxon-name><tp:taxon-name-part taxon-name-part-type="order">Ephemeroptera</tp:taxon-name-part></tp:taxon-name>: <tp:taxon-name><tp:taxon-name-part taxon-name-part-type="family">Heptageniidae</tp:taxon-name-part></tp:taxon-name>) from the Caucasus Mountains: a new species of <italic><tp:taxon-name><tp:taxon-name-part taxon-name-part-type="genus">Caucasiron</tp:taxon-name-part></tp:taxon-name></italic> Kluge, 1997 from Georgia and Turkey.</article-title><source>Zootaxa</source><volume>4341</volume>: <fpage>353</fpage>–<lpage>374</lpage>. <ext-link xlink:type="simple" ext-link-type="doi" xlink:href="10.11646/zootaxa.4341.3.2">https://doi.org/10.11646/zootaxa.4341.3.2</ext-link></mixed-citation></ref><ref id="B17"><mixed-citation xmlns:xlink="http://www.w3.org/1999/xlink" xlink:type="simple"><person-group><name name-style="western"><surname>Hrivniak</surname><given-names>Ľ</given-names></name><name name-style="western"><surname>Sroka</surname><given-names>P</given-names></name><name name-style="western"><surname>Türkmen</surname><given-names>G</given-names></name><name name-style="western"><surname>Godunko</surname><given-names>RJ</given-names></name><name name-style="western"><surname>Kazancı</surname><given-names>N</given-names></name></person-group> (<year>2019</year>) <article-title>A new <tp:taxon-name><tp:taxon-name-part taxon-name-part-type="genus">Epeorus</tp:taxon-name-part> (<tp:taxon-name-part taxon-name-part-type="subgenus">Caucasiron</tp:taxon-name-part>)</tp:taxon-name> (<tp:taxon-name><tp:taxon-name-part taxon-name-part-type="order">Ephemeroptera</tp:taxon-name-part></tp:taxon-name>: <tp:taxon-name><tp:taxon-name-part taxon-name-part-type="family">Heptageniidae</tp:taxon-name-part></tp:taxon-name>) species from Turkey based on molecular and morphological evidence.</article-title><source>Zootaxa</source><volume>4550</volume>: <fpage>58</fpage>–<lpage>70</lpage>. <ext-link xlink:type="simple" ext-link-type="doi" xlink:href="10.11646/zootaxa.4550.1.2">https://doi.org/10.11646/zootaxa.4550.1.2</ext-link></mixed-citation></ref><ref id="B7"><mixed-citation xmlns:xlink="http://www.w3.org/1999/xlink" xlink:type="simple"><person-group><name name-style="western"><surname>Braasch</surname><given-names>D</given-names></name></person-group> (<year>1980</year>) <article-title>Beitrag zur Kenntnis der Gattung <italic><tp:taxon-name><tp:taxon-name-part taxon-name-part-type="genus">Iron</tp:taxon-name-part></tp:taxon-name></italic> Eaton (<tp:taxon-name><tp:taxon-name-part taxon-name-part-type="family">Heptageniidae</tp:taxon-name-part></tp:taxon-name>, <tp:taxon-name><tp:taxon-name-part taxon-name-part-type="order">Ephemeroptera</tp:taxon-name-part></tp:taxon-name>) im Kaukasus (UdSSR), 2.</article-title><source>Entomologische Nachrichten</source><volume>24</volume>: <fpage>166</fpage>–<lpage>173</lpage>.</mixed-citation></ref><ref id="B32"><mixed-citation xmlns:xlink="http://www.w3.org/1999/xlink" xlink:type="simple"><person-group><name name-style="western"><surname>Sinitshenkova</surname><given-names>ND</given-names></name></person-group> (<year>1976</year>) <article-title>Mayflies of the Genus <italic><tp:taxon-name><tp:taxon-name-part taxon-name-part-type="genus">Iron</tp:taxon-name-part></tp:taxon-name></italic> Eaton (<tp:taxon-name><tp:taxon-name-part taxon-name-part-type="order">Ephemeroptera</tp:taxon-name-part></tp:taxon-name>, <tp:taxon-name><tp:taxon-name-part taxon-name-part-type="family">Heptageniidae</tp:taxon-name-part></tp:taxon-name>) in the Fauna of the Caucasus.</article-title><source>Entomologicheskoye obozreniye</source><volume>55</volume>: <fpage>853</fpage>–<lpage>862</lpage>.</mixed-citation></ref></ref-list></tp:taxon-treatment>
