# Supplementary material for: Diversity and distribution of Epeorus (Caucasiron) (Ephemeroptera, Heptageniidae) in Iran, with descriptions of three new species
Source: Zookeys. 2020 Jul 8;947:71–102. doi: 10.3897/zookeys.947.51259 (PMC7363713; doi:10.3897/zookeys.947.51259)
Supplement: XML Treatment for Epeorus (Caucasiron) zagrosicus [file zookeys.947.51259-treatment3.xml]

<!DOCTYPE tp:taxon-treatment
  PUBLIC "-//TaxonX//DTD Taxonomic Treatment Publishing DTD v0 20100105//EN" "tax-treatment-NSO.dtd">
<tp:taxon-treatment xmlns:tp="http://www.plazi.org/taxpub"><tp:treatment-meta><kwd-group><label>Taxon classification</label><kwd><named-content xmlns:xlink="http://www.w3.org/1999/xlink" content-type="kingdom">Animalia</named-content></kwd><kwd><named-content xmlns:xlink="http://www.w3.org/1999/xlink" content-type="order">Ephemeroptera</named-content></kwd><kwd><named-content xmlns:xlink="http://www.w3.org/1999/xlink" content-type="family">Heptageniidae</named-content></kwd></kwd-group><mixed-citation publication-type="journal"><person-group><name><surname>Hrivniak</surname><given-names>Ľuboš</given-names></name><name><surname>Sroka</surname><given-names>Pavel</given-names></name><name><surname>Bojková</surname><given-names>Jindřiška</given-names></name><name><surname>Godunko</surname><given-names>Roman J.</given-names></name><name><surname>Namin</surname><given-names>Javid Imanpour</given-names></name><name><surname>Bagheri</surname><given-names>Samereh</given-names></name><name><surname>Nejat</surname><given-names>Farshad</given-names></name><name><surname>Abdoli</surname><given-names>Ashgar</given-names></name><name><surname>Staniczek</surname><given-names>Arnold H.</given-names></name></person-group><article-title>Diversity and distribution of <tp:taxon-name><tp:taxon-name-part taxon-name-part-type="genus" reg="Epeorus">Epeorus</tp:taxon-name-part> (<tp:taxon-name-part taxon-name-part-type="subgenus" reg="Caucasiron">Caucasiron</tp:taxon-name-part>)</tp:taxon-name> (<tp:taxon-name><tp:taxon-name-part taxon-name-part-type="order">Ephemeroptera</tp:taxon-name-part></tp:taxon-name>, <tp:taxon-name><tp:taxon-name-part taxon-name-part-type="family">Heptageniidae</tp:taxon-name-part></tp:taxon-name>) in Iran, with descriptions of three new species</article-title><source>Zookeys</source><day>08</day><month>7</month><year>2020</year><volume>947</volume><fpage>71</fpage><lpage>102</lpage><pub-id pub-id-type="doi">10.3897/zookeys.947.51259</pub-id></mixed-citation></tp:treatment-meta><tp:nomenclature><tp:taxon-name><object-id xmlns:xlink="http://www.w3.org/1999/xlink" content-type="arpha" xlink:type="simple">0EADC255-F668-5AC8-A0E5-C7A34C65071C</object-id>
              <tp:taxon-name-part taxon-name-part-type="genus" reg="Epeorus">Epeorus</tp:taxon-name-part> (<tp:taxon-name-part taxon-name-part-type="subgenus" reg="Caucasiron">Caucasiron</tp:taxon-name-part>) <tp:taxon-name-part taxon-name-part-type="species" reg="zagrosicus">zagrosicus</tp:taxon-name-part><object-id xmlns:xlink="http://www.w3.org/1999/xlink" content-type="zoobank" xlink:type="simple">http://zoobank.org/A49F6070-C918-4FA2-9287-D0B3D9BDBC01</object-id></tp:taxon-name><tp:taxon-authority>Hrivniak &amp; Sroka</tp:taxon-authority><tp:taxon-status xmlns:xlink="http://www.w3.org/1999/xlink" xlink:type="simple">sp. nov.</tp:taxon-status><xref ref-type="fig" rid="F5">Figures 5</xref><xref ref-type="fig" rid="F6">, 6</xref></tp:nomenclature><tp:treatment-sec sec-type="type material" id="SECID0ESIBG"><title>Type material.</title><p><bold><italic>Holotype</italic></bold>: female larva: IRAN, Lorestan Province, 4.5 km SW of Varayeneh village, Sarab-e Gamasiab River, <named-content xmlns:xlink="http://www.w3.org/1999/xlink" content-type="dwc:verbatimCoordinates" xlink:type="simple"><named-content content-type="geo-json" specific-use="{&#34;type&#34;:&#34;Point&#34;,&#34;coordinates&#34;:[48.375722,34.046167]}" id="NCID0EAJBG" xlink:type="simple">34°2'46.2"N, 048°22'32.6"E</named-content></named-content> (locality no. 9); 1842 m a.s.l.; A. Staniczek, M. Pallmann, A. Abdoli, F. Nejat leg., 25.4.2017, SMNS_EPH_007520.</p><p><bold><italic>Paratypes</italic></bold>: 79 female larvae, 68 male larvae: same data as holotype, SMNS_EPH_007520. 6 female (2 mounted on slide), 5 male (2 mounted on slide) larvae: IRAN, Chaharmahal and Bakhtiari Province, Dimeh village, Chehme-Dimeh River, <named-content xmlns:xlink="http://www.w3.org/1999/xlink" content-type="dwc:verbatimCoordinates" xlink:type="simple"><named-content content-type="geo-json" specific-use="{&#34;type&#34;:&#34;Point&#34;,&#34;coordinates&#34;:[50.217917,32.503222]}" id="NCID0EPJBG" xlink:type="simple">32°30'11.6"N, 050°13'04.5"E</named-content></named-content> (locality no. 45) ; 2220 m a.s.l.; A. Staniczek, M. Pallmann, R. J. Godunko, F. Nejat leg., 5.5.2017, SMNS_EPH_007707. DNA extracted from 3 females (code: IR32, stored in EtOH; codes: IR34 and IR35, mounted on slides) and 2 males (codes: IR33b and IR36, mounted on slides).</p><p>15 female (3 mounted on slide), 5 male larvae: IRAN, Kohgiluyeh and Boyer-Ahmad Province, 4 km E of Yasuj, Yasuj fall, <named-content xmlns:xlink="http://www.w3.org/1999/xlink" content-type="dwc:verbatimCoordinates" xlink:type="simple"><named-content content-type="geo-json" specific-use="{&#34;type&#34;:&#34;Point&#34;,&#34;coordinates&#34;:[51.626556,30.676306]}" id="NCID0EZJBG" xlink:type="simple">30°40'34.7"N, 051°37'35.6"E</named-content></named-content> (locality no. 37); 2060 m a.s.l.; A. Staniczek, M. Pallmann, R. J. Godunko, F. Nejat leg., 4.5.2017, SMNS_EPH_007568. DNA extracted from 2 females (code: SP38, mounted on slide; code: IR33a, stored in EtOH) and 1 male (code: SP37, stored in EtOH).</p><p>2 female, 2 male larvae: IRAN, Chaharmahal and Bakhtiari Province, 5 km W of Chelgerd, Kouhrang River, <named-content xmlns:xlink="http://www.w3.org/1999/xlink" content-type="dwc:verbatimCoordinates" xlink:type="simple"><named-content content-type="geo-json" specific-use="{&#34;type&#34;:&#34;Point&#34;,&#34;coordinates&#34;:[50.090611,32.469250]}" id="NCID0EDKBG" xlink:type="simple">32°28'9.3"N, 050°5'26.2"E</named-content></named-content> (locality no. 46); 2402 m a.s.l.; A. Staniczek, M. Pallmann, R. J. Godunko, F. Nejat leg., 5.5.2017, SMNS_EPH_007689.</p><p>The holotype and 100 paratypes are deposited in <named-content xmlns:xlink="http://www.w3.org/1999/xlink" content-type="dwc:institutional_code" xlink:type="simple">SMNS</named-content>, 50 paratypes (including DNA extracted specimens) are deposited in <named-content xmlns:xlink="http://www.w3.org/1999/xlink" content-type="dwc:institutional_code" xlink:type="simple">IECA</named-content> and 32 paratypes in <abbrev xmlns:xlink="http://www.w3.org/1999/xlink" content-type="institution" xlink:title="Natural History Museum and Genetic Resources, Department of Environment, Tehran, Iran" id="ABBRID0EUKBG" xlink:type="simple">MMTT_DOE</abbrev>.</p></tp:treatment-sec><tp:treatment-sec sec-type="material" id="SECID0EZKBG"><title>Other material examined:</title><p>42 larvae: same data as holotype; young instars or damaged specimens.</p><p>1 male larva: IRAN, Chaharmahal and Bakhtiari Province, 4 km <tp:taxon-name><tp:taxon-name-part taxon-name-part-type="genus" reg="Epeorus">E.</tp:taxon-name-part></tp:taxon-name> of Bajgiran, Dehno River, <named-content xmlns:xlink="http://www.w3.org/1999/xlink" content-type="dwc:verbatimCoordinates" xlink:type="simple"><named-content content-type="geo-json" specific-use="{&#34;type&#34;:&#34;Point&#34;,&#34;coordinates&#34;:[50.705722,31.907278]}" id="NCID0EJLBG" xlink:type="simple">31°54'26.2"N, 050°42'20.6"E</named-content></named-content> (locality no. 50); 1721 m a.s.l.; A. Staniczek, M. Pallmann, R. J. Godunko, F. Nejat leg., 6.5.2017, SMNS_EPH_007606.</p></tp:treatment-sec><tp:treatment-sec sec-type="etymology" id="SECID0EOLBG"><title>Etymology.</title><p>The species name refers to its known records in the Zagros mountain range.</p></tp:treatment-sec><tp:treatment-sec sec-type="Localities and habitat preferences of larvae" id="SECID0ETLBG"><title>Localities and habitat preferences of larvae.</title><p>Larvae were found in five streams of different size at high altitude, above 1700 m a.s.l. Three streams were strongly turbulent rivers with very coarse bed substrate flowing in high-mountain valleys (Fig. <xref ref-type="fig" rid="F10">10E</xref>). Larvae were found also in a shallow, slow-flowing brook with finer, gravel substrate flowing in the forest (locality near Yasuj fall, Fig. <xref ref-type="fig" rid="F10">10F</xref>), and in a small stream with moderate, slightly turbulent flow and stony bed substrate with fine gravel, silt, and macrophytes (Chehme-Dimeh River). The species was not found in streams that were polluted or seasonally drying out.</p></tp:treatment-sec><tp:treatment-sec sec-type="description" id="SECID0EBMBG"><title>Description of larva.</title><p>General colouration of larvae yellowish brown with dark brown maculation. Body length of mature larvae 13.5–14.5 mm (female), 10.0–11.0 mm (male). Length of cerci approximately 1.3× body length.</p><p><bold><italic>Head.</italic></bold> Shape trapezoidal; anterior and lateral margin rounded, posterior margin slightly rounded or nearly straight (Fig. <xref ref-type="fig" rid="F5">5D, E</xref>). Anterior margin with shallow concavity medially.</p><fig id="F5" position="float" orientation="portrait"><object-id xmlns:xlink="http://www.w3.org/1999/xlink" content-type="doi" xlink:type="simple">10.3897/zookeys.947.51259.figure5</object-id><object-id xmlns:xlink="http://www.w3.org/1999/xlink" content-type="arpha" xlink:type="simple">21F5154A-0538-5BAD-BF4A-36D38DC4C01B</object-id><label>Figure 5.</label><caption><p><tp:taxon-name><tp:taxon-name-part taxon-name-part-type="genus" reg="Epeorus">Epeorus</tp:taxon-name-part> (<tp:taxon-name-part taxon-name-part-type="subgenus" reg="Caucasiron">Caucasiron</tp:taxon-name-part>) <tp:taxon-name-part taxon-name-part-type="species" reg="zagrosicus">zagrosicus</tp:taxon-name-part></tp:taxon-name> sp. nov., larva: <bold>A</bold> habitus in dorsal view <bold>B</bold> habitus in ventral view <bold>C</bold> habitus in lateral view <bold>D</bold> head of male in dorsal view <bold>E</bold> head of female in dorsal view <bold>F</bold> middle leg in dorsal view <bold>G</bold> distal part of abdomen in ventral view <bold>H–J</bold> colouration of abdominal terga <bold>K</bold> colouration of abdominal sterna.</p></caption><graphic xmlns:xlink="http://www.w3.org/1999/xlink" xlink:href="zookeys-947-071-g005.jpg" position="float" orientation="portrait" xlink:type="simple" id="oo_430253.jpg"><uri content-type="original_file" xlink:type="simple">https://binary.pensoft.net/fig/430253</uri></graphic></fig><p>Head dimensions of mature larvae: length 2.6–2.7 mm, width 3.6–4.0 mm (female); length 2.3–2.4 mm, width 3.3 mm (male). Head width/length ratio: 1.36–1.49 (both male and female).</p><p>Dorso-medial part with indistinct brown rectangular or oval macula, sometimes reduced to pair of stripes. Rounded maculae under lateral ocelli and blurred or triangular maculae near inner edges of compound eyes. Pair of pale stripes extending from lateral ocelli to lateral edges of head. Pair of maculae located along coronal suture. Compound eyes dark grey to black in female, brownish and basally blackish in male mature larva. Ocelli dark grey to black, basally paler. Antennae yellowish-brown, scapus and pedicellus darkened. Anterior margin densely covered with hair-like setae extending to lateral margins and directed medio-dorsally. Dorsal surface covered with fine hair-like setae and sparsely distributed stick-like setae. Sparse longer, fine, hair-like setae located posteriorly to eyes.</p><p><bold><italic>Mouthparts.</italic></bold> Labrum (Fig. <xref ref-type="fig" rid="F6">6A</xref>) widened anteriorly, with anterior margin slightly rounded or nearly straight (in dorsal view). Lateral angles rounded (shape of labrum may vary among individual specimens). Dorsal surface (Fig. <xref ref-type="fig" rid="F6">6A</xref>, right half) sparsely covered with setae of different size; four longer, bristle-like setae located antero-medially and two antero-laterally. Epipharynx with longer, shortly plumose bristles situated along lateral to anterior margin (Fig. <xref ref-type="fig" rid="F6">6A</xref>, left half; range of setation figured as large black dots), and brush of fine hair-like setae medially (not figured). Posterior margin of labrum irregularly concave; with group of 6–10 setae of various size located on ventral surface close to posterior margin. Outer incisors of both mandibles (Fig. <xref ref-type="fig" rid="F6">6B, C</xref>) with three apical teeth; outer tooth blunt in both mandibles. Inner incisor of left mandible with three apical teeth, right inner incisor bifurcated.</p><fig id="F6" position="float" orientation="portrait"><object-id xmlns:xlink="http://www.w3.org/1999/xlink" content-type="doi" xlink:type="simple">10.3897/zookeys.947.51259.figure6</object-id><object-id xmlns:xlink="http://www.w3.org/1999/xlink" content-type="arpha" xlink:type="simple">38AB00B3-A4F1-5A77-8BEA-3B77128F4D5A</object-id><label>Figure 6.</label><caption><p><tp:taxon-name><tp:taxon-name-part taxon-name-part-type="genus" reg="Epeorus">Epeorus</tp:taxon-name-part> (<tp:taxon-name-part taxon-name-part-type="subgenus" reg="Caucasiron">Caucasiron</tp:taxon-name-part>) <tp:taxon-name-part taxon-name-part-type="species" reg="zagrosicus">zagrosicus</tp:taxon-name-part></tp:taxon-name> sp. nov., larva: <bold>A</bold> labrum (right half in dorsal view, left half in ventral view) <bold>B</bold> incisors of right mandible in ventral view <bold>C</bold> incisors of left mandible in ventral view (both flattened on slide) <bold>D</bold> setae on dorsal surface of femora <bold>E</bold> surface and posterior margin of abdominal tergum VII <bold>F</bold> gill I <bold>G</bold> gill III <bold>H–I</bold> abdominal segments VIII–X <bold>J</bold> sternum IX, female <bold>K</bold> sternum IX, male <bold>L</bold> gill VII (flattened on slide) <bold>M–O</bold> gill VII (in natural position from ventral view), variability in shape.</p></caption><graphic xmlns:xlink="http://www.w3.org/1999/xlink" xlink:href="zookeys-947-071-g006.jpg" position="float" orientation="portrait" xlink:type="simple" id="oo_430254.jpg"><uri content-type="original_file" xlink:type="simple">https://binary.pensoft.net/fig/430254</uri></graphic></fig><p><bold><italic>Thorax.</italic></bold> Pronotum anteriorly narrowed, lateral edges nearly straight. Metanotum with slight postero-medial projection. Dorsal surface covered with fine hair-like setae (as on abdominal terga and head); sparse longer hair-like setae along pro, meso- and metanotal suture.</p><p><bold><italic>Legs.</italic></bold> Colour pattern of femora as in Fig. <xref ref-type="fig" rid="F5">5F</xref>. Femora with rounded medial hypodermal femur spot. Patella-tibial suture darkened; tarsi proximally and distally darkened. Coxal projections of fore- and hind legs pointed or bluntly pointed; of middle legs blunt. Trochanteres with spatulate setae as on dorsal surface of femora (Fig. <xref ref-type="fig" rid="F6">6D</xref>). Tibiae of forelegs 1.20–1.31× femur length, tibiae of middle legs 1.06–1.14× femur length, and tibiae of hind legs 0.90–1.04× femur length. Tarsi of all legs 0.25–0.34× tibia length. Dorsal surface of femora covered by elongated and sporadically short rounded spatulate setae (Fig. <xref ref-type="fig" rid="F6">6D</xref>); hair-like setae and sparsely distributed stick-like setae. Anterior margin of femora with short, pointed and/or bluntly pointed spine-like setae; posterior margin with row of long blade-like setae and sparse row of bluntly pointed spine-like setae. Dorsal margin of tibiae and tarsi with row of long setae; ventral margin of both with irregular row of spine-like setae accumulated distally. Tarsal claws with two or three denticles.</p><fig id="F7" position="float" orientation="portrait"><object-id xmlns:xlink="http://www.w3.org/1999/xlink" content-type="doi" xlink:type="simple">10.3897/zookeys.947.51259.figure7</object-id><object-id xmlns:xlink="http://www.w3.org/1999/xlink" content-type="arpha" xlink:type="simple">B0B63E83-97D7-5962-9DEA-1FE7607B2787</object-id><label>Figure 7.</label><caption><p>Results of the molecular species delimitation: <bold>A</bold> distribution of K2P pairwise genetic distances <bold>B</bold> mean pairwise genetic distances between new species and all Caucasian <italic><tp:taxon-name><tp:taxon-name-part taxon-name-part-type="genus" reg="Caucasiron">Caucasiron</tp:taxon-name-part></tp:taxon-name></italic> species known <bold>C</bold><abbrev xmlns:xlink="http://www.w3.org/1999/xlink" xlink:title="cytochrome oxidase subunit I" id="ABBRID0EZRBG" xlink:type="simple">COI</abbrev> gene tree with the results of molecular species delimitation analyses and morphology (node supports for species are indicated).</p></caption><graphic xmlns:xlink="http://www.w3.org/1999/xlink" xlink:href="zookeys-947-071-g007.jpg" position="float" orientation="portrait" xlink:type="simple" id="oo_430255.jpg"><uri content-type="original_file" xlink:type="simple">https://binary.pensoft.net/fig/430255</uri></graphic></fig><p><bold><italic>Abdominal terga.</italic></bold> Colour pattern of abdominal terga includes transversal stripe along anterior margin of terga I–IX (X) medially extending to triangular, short rectangular or stripe-like medial macula on terga (III) IV–IX (transversal stripe sometimes not distinctly extended, for variability see Fig. <xref ref-type="fig" rid="F5">5A, H–J</xref>). Pair of sigilla sometimes coloured, in form of short stripes or spots located antero-laterally to medial macula. Tergum X without distinct maculation. Lateral margins of abdomen with oblique maculae on terga I–IX extending to dorso-posterior margin. Denticles along posterior margin on terga of various size, irregular and pointed, sometimes curved (Fig. <xref ref-type="fig" rid="F6">6E</xref>). Surface of terga covered with hair-like setae and sparsely with stick-like setae. Supra-tergalial projections short and blunt. Tergum X with more or less developed postero-lateral projections (Fig. <xref ref-type="fig" rid="F6">6H, I</xref>, arrows). Longitudinal row of hair-like setae medially along abdominal terga present.</p><p><bold><italic>Abdominal sterna.</italic></bold> Yellowish, with distinct colouration pattern consisting of anteriorly widened pair of stripes (medio-anterior sigilla) on terga II–VIII (Fig. <xref ref-type="fig" rid="F5">5B, G, K</xref>). Sometimes only oblique stripes are present, without anterior widening (especially on sterna VI–VIII). Nerve ganglia occasionally darkened. Intensity of colouration varies among individuals. Sternum IX with V-shaped medial emargination; surface covered by irregularly distributed short hair-like setae, and medially accumulated longer hair-like setae (Fig. <xref ref-type="fig" rid="F6">6J, K</xref>).</p><fig id="F8" position="float" orientation="portrait"><object-id xmlns:xlink="http://www.w3.org/1999/xlink" content-type="doi" xlink:type="simple">10.3897/zookeys.947.51259.figure8</object-id><object-id xmlns:xlink="http://www.w3.org/1999/xlink" content-type="arpha" xlink:type="simple">3D0BE3DE-2957-58A5-BD15-46564A727E78</object-id><label>Figure 8.</label><caption><p>The map showing the occurrence of <tp:taxon-name><tp:taxon-name-part taxon-name-part-type="genus" reg="Epeorus">Epeorus</tp:taxon-name-part> (<tp:taxon-name-part taxon-name-part-type="subgenus" reg="Caucasiron">Caucasiron</tp:taxon-name-part>)</tp:taxon-name> spp. at all localities investigated in Iran. Colour of symbols shows the occurrence of species: green – <tp:taxon-name><tp:taxon-name-part taxon-name-part-type="genus" reg="Epeorus">Epeorus</tp:taxon-name-part> (<tp:taxon-name-part taxon-name-part-type="subgenus" reg="Caucasiron">Caucasiron</tp:taxon-name-part>) <tp:taxon-name-part taxon-name-part-type="species" reg="zagrosicus">zagrosicus</tp:taxon-name-part></tp:taxon-name> sp. nov., dark blue – <tp:taxon-name><tp:taxon-name-part taxon-name-part-type="genus" reg="Epeorus">Epeorus</tp:taxon-name-part> (<tp:taxon-name-part taxon-name-part-type="subgenus" reg="Epeorus">Epeorus</tp:taxon-name-part>) <tp:taxon-name-part taxon-name-part-type="species" reg="zaitzevi">zaitzevi</tp:taxon-name-part></tp:taxon-name>, and violet – all other <tp:taxon-name><tp:taxon-name-part taxon-name-part-type="genus" reg="Epeorus">Epeorus</tp:taxon-name-part> (<tp:taxon-name-part taxon-name-part-type="subgenus" reg="Caucasiron">Caucasiron</tp:taxon-name-part>)</tp:taxon-name> species. Black symbols show collection points where no species of <italic><tp:taxon-name><tp:taxon-name-part taxon-name-part-type="genus" reg="Epeorus">Epeorus</tp:taxon-name-part></tp:taxon-name></italic> was found. The letter H shows the locality of the respective holotype.</p></caption><graphic xmlns:xlink="http://www.w3.org/1999/xlink" xlink:href="zookeys-947-071-g008.jpg" position="float" orientation="portrait" xlink:type="simple" id="oo_430256.jpg"><uri content-type="original_file" xlink:type="simple">https://binary.pensoft.net/fig/430256</uri></graphic></fig><p><bold><italic>Gills.</italic></bold> Dorsal surface of gill plate I yellowish; of gill plates II–VII greyish on anterior half and brownish to reddish on posterior half. Ventral margin of all gill plates yellowish. Projection of gill plate III well developed (Fig. <xref ref-type="fig" rid="F6">6G</xref>). Shape of gill plate VII (in natural position from ventral view) varies from narrow to relatively wide (Figs <xref ref-type="fig" rid="F5">5G</xref>, <xref ref-type="fig" rid="F6">6M–O</xref>). Gill filaments reaching to 0.4–0.5× length of respective plate, filaments of gill VII to 0.24–0.30× (in late-instar larvae).</p><p><bold><italic><tp:taxon-name><tp:taxon-name-part taxon-name-part-type="genus" reg="Cerci">Cerci.</tp:taxon-name-part></tp:taxon-name></italic></bold> Brownish, basally darkened.</p></tp:treatment-sec><tp:treatment-sec sec-type="Subimago, imago and eggs" id="SECID0EJWBG"><title>Subimago, imago and eggs.</title><p>Unknown</p></tp:treatment-sec><tp:treatment-sec sec-type="Morphological diagnostics of larvae" id="SECID0EOWBG"><title>Morphological diagnostics of larvae.</title><p>The main larval diagnostic characters of <tp:taxon-name><tp:taxon-name-part taxon-name-part-type="genus" reg="Epeorus">E.</tp:taxon-name-part> (<tp:taxon-name-part taxon-name-part-type="subgenus" reg="Caucasiron">C.</tp:taxon-name-part>) <tp:taxon-name-part taxon-name-part-type="species" reg="zagrosicus">zagrosicus</tp:taxon-name-part></tp:taxon-name> sp. nov. are as follows: (i) colour pattern of abdominal sterna (Fig. <xref ref-type="fig" rid="F5">5B, G, K</xref>) and abdominal terga (Fig. <xref ref-type="fig" rid="F5">5A, H–J</xref>), (ii) presence of postero-lateral projections on tergum X (Fig. <xref ref-type="fig" rid="F6">6H, I</xref>), (iii) presence of hypodermal medial femur spot (Fig. <xref ref-type="fig" rid="F5">5F</xref>), and (iv) fine hair-like setae on surface of abdominal terga (Fig. <xref ref-type="fig" rid="F6">6E</xref>).</p><fig id="F9" position="float" orientation="portrait"><object-id xmlns:xlink="http://www.w3.org/1999/xlink" content-type="doi" xlink:type="simple">10.3897/zookeys.947.51259.figure9</object-id><object-id xmlns:xlink="http://www.w3.org/1999/xlink" content-type="arpha" xlink:type="simple">AC4FEBBC-B85B-58BF-A4F1-B4B37A667925</object-id><label>Figure 9.</label><caption><p>Distribution of <tp:taxon-name><tp:taxon-name-part taxon-name-part-type="genus" reg="Epeorus">Epeorus</tp:taxon-name-part> (<tp:taxon-name-part taxon-name-part-type="subgenus" reg="Caucasiron">Caucasiron</tp:taxon-name-part>)</tp:taxon-name> species in northern Iran. Colour of symbols shows the occurrence of species: red – <tp:taxon-name><tp:taxon-name-part taxon-name-part-type="genus" reg="Epeorus">E.</tp:taxon-name-part> (<tp:taxon-name-part taxon-name-part-type="subgenus" reg="Caucasiron">C.</tp:taxon-name-part>) <tp:taxon-name-part taxon-name-part-type="species" reg="alborzicus">alborzicus</tp:taxon-name-part></tp:taxon-name> sp. nov., light blue – <tp:taxon-name><tp:taxon-name-part taxon-name-part-type="genus" reg="Epeorus">E.</tp:taxon-name-part> (<tp:taxon-name-part taxon-name-part-type="subgenus" reg="Caucasiron">C.</tp:taxon-name-part>) <tp:taxon-name-part taxon-name-part-type="species" reg="shargi">shargi</tp:taxon-name-part></tp:taxon-name> sp. nov., violet – <tp:taxon-name><tp:taxon-name-part taxon-name-part-type="genus" reg="Epeorus">E.</tp:taxon-name-part> (<tp:taxon-name-part taxon-name-part-type="subgenus" reg="Caucasiron">C.</tp:taxon-name-part>) <tp:taxon-name-part taxon-name-part-type="uncertainty-rank">cf.</tp:taxon-name-part> <tp:taxon-name-part taxon-name-part-type="species" reg="znojkoi">znojkoi</tp:taxon-name-part></tp:taxon-name>, black – <tp:taxon-name><tp:taxon-name-part taxon-name-part-type="genus" reg="Epeorus">E.</tp:taxon-name-part></tp:taxon-name> (<tp:taxon-name><tp:taxon-name-part taxon-name-part-type="subgenus" reg="Caucasiron">C.</tp:taxon-name-part></tp:taxon-name>) <tp:taxon-name><tp:taxon-name-part taxon-name-part-type="genus" reg="Epeorus"/><tp:taxon-name-part taxon-name-part-type="subgenus" reg="Caucasiron"/><tp:taxon-name-part taxon-name-part-type="species" reg="iranicus">iranicus</tp:taxon-name-part></tp:taxon-name>, yellow – <tp:taxon-name><tp:taxon-name-part taxon-name-part-type="genus" reg="Epeorus">E.</tp:taxon-name-part> (<tp:taxon-name-part taxon-name-part-type="subgenus" reg="Caucasiron">C.</tp:taxon-name-part>) <tp:taxon-name-part taxon-name-part-type="species" reg="nigripilosus">nigripilosus</tp:taxon-name-part></tp:taxon-name>. The letter H shows the localities of holotypes. Black symbols with white cross show unrevised records of <tp:taxon-name><tp:taxon-name-part taxon-name-part-type="genus" reg="Epeorus">E.</tp:taxon-name-part></tp:taxon-name> (<tp:taxon-name><tp:taxon-name-part taxon-name-part-type="subgenus" reg="Caucasiron">C.</tp:taxon-name-part></tp:taxon-name>) <tp:taxon-name><tp:taxon-name-part taxon-name-part-type="genus" reg="Epeorus"/><tp:taxon-name-part taxon-name-part-type="subgenus" reg="Caucasiron"/><tp:taxon-name-part taxon-name-part-type="species" reg="iranicus">iranicus</tp:taxon-name-part></tp:taxon-name>.</p></caption><graphic xmlns:xlink="http://www.w3.org/1999/xlink" xlink:href="zookeys-947-071-g009.jpg" position="float" orientation="portrait" xlink:type="simple" id="oo_430257.jpg"><uri content-type="original_file" xlink:type="simple">https://binary.pensoft.net/fig/430257</uri></graphic></fig></tp:treatment-sec><tp:treatment-sec sec-type="Affinities" id="SECID0EF2BG"><title>Affinities.</title><p>Based on the colour pattern of abdominal sterna, <tp:taxon-name><tp:taxon-name-part taxon-name-part-type="genus" reg="Epeorus">E.</tp:taxon-name-part> (<tp:taxon-name-part taxon-name-part-type="subgenus" reg="Caucasiron">C.</tp:taxon-name-part>) <tp:taxon-name-part taxon-name-part-type="species" reg="zagrosicus">zagrosicus</tp:taxon-name-part></tp:taxon-name> sp. nov. is most similar to <tp:taxon-name><tp:taxon-name-part taxon-name-part-type="genus" reg="Epeorus">E.</tp:taxon-name-part></tp:taxon-name> (<tp:taxon-name><tp:taxon-name-part taxon-name-part-type="subgenus" reg="Caucasiron">C.</tp:taxon-name-part></tp:taxon-name>) <tp:taxon-name><tp:taxon-name-part taxon-name-part-type="genus" reg="Epeorus"/><tp:taxon-name-part taxon-name-part-type="subgenus" reg="Caucasiron"/><tp:taxon-name-part taxon-name-part-type="species" reg="caucasicus">caucasicus</tp:taxon-name-part></tp:taxon-name> and <tp:taxon-name><tp:taxon-name-part taxon-name-part-type="genus" reg="Epeorus">E.</tp:taxon-name-part></tp:taxon-name> (<tp:taxon-name><tp:taxon-name-part taxon-name-part-type="subgenus" reg="Caucasiron">C.</tp:taxon-name-part></tp:taxon-name>) <tp:taxon-name><tp:taxon-name-part taxon-name-part-type="genus" reg="Epeorus"/><tp:taxon-name-part taxon-name-part-type="subgenus" reg="Caucasiron"/><tp:taxon-name-part taxon-name-part-type="species" reg="iranicus">iranicus</tp:taxon-name-part></tp:taxon-name>. Both latter species possess pigmented medio-anterior sigilla forming a pair of oblique stripes on abdominal sterna II–VIII (e.g., <xref ref-type="bibr" rid="B6">Braasch 1979</xref>: 284, fig. 3b), and a medial hypodermal femur spot. However, <tp:taxon-name><tp:taxon-name-part taxon-name-part-type="genus" reg="Epeorus">E.</tp:taxon-name-part> (<tp:taxon-name-part taxon-name-part-type="subgenus" reg="Caucasiron">C.</tp:taxon-name-part>) <tp:taxon-name-part taxon-name-part-type="species" reg="zagrosicus">zagrosicus</tp:taxon-name-part></tp:taxon-name> sp. nov. differs by the distinct widening at the anterior margin of medio-anterior sigilla of abdominal sterna. If the sternal colour pattern is not fully developed (sporadically only stripes are present on all or several sterna), <tp:taxon-name><tp:taxon-name-part taxon-name-part-type="genus" reg="Epeorus">E.</tp:taxon-name-part> (<tp:taxon-name-part taxon-name-part-type="subgenus" reg="Caucasiron">C.</tp:taxon-name-part>) <tp:taxon-name-part taxon-name-part-type="species" reg="zagrosicus">zagrosicus</tp:taxon-name-part></tp:taxon-name> sp. nov. is distinguishable by the colour pattern of abdominal terga (Fig. <xref ref-type="fig" rid="F5">5A, H–J</xref>), which is different in <tp:taxon-name><tp:taxon-name-part taxon-name-part-type="genus" reg="Epeorus">E.</tp:taxon-name-part></tp:taxon-name> (<tp:taxon-name><tp:taxon-name-part taxon-name-part-type="subgenus" reg="Caucasiron">C.</tp:taxon-name-part></tp:taxon-name>) <tp:taxon-name><tp:taxon-name-part taxon-name-part-type="genus" reg="Epeorus"/><tp:taxon-name-part taxon-name-part-type="subgenus" reg="Caucasiron"/><tp:taxon-name-part taxon-name-part-type="species" reg="caucasicus">caucasicus</tp:taxon-name-part></tp:taxon-name> (<xref ref-type="bibr" rid="B6">Braasch 1979</xref>: 284, fig. 3a) and <tp:taxon-name><tp:taxon-name-part taxon-name-part-type="genus" reg="Epeorus">E.</tp:taxon-name-part></tp:taxon-name> (<tp:taxon-name><tp:taxon-name-part taxon-name-part-type="subgenus" reg="Caucasiron">C.</tp:taxon-name-part></tp:taxon-name>) <tp:taxon-name><tp:taxon-name-part taxon-name-part-type="genus" reg="Epeorus"/><tp:taxon-name-part taxon-name-part-type="subgenus" reg="Caucasiron"/><tp:taxon-name-part taxon-name-part-type="species" reg="iranicus">iranicus</tp:taxon-name-part></tp:taxon-name> (<xref ref-type="bibr" rid="B9">Braasch and Soldán 1979</xref>: 264, fig. 12). In <tp:taxon-name><tp:taxon-name-part taxon-name-part-type="genus" reg="Epeorus">E.</tp:taxon-name-part> (<tp:taxon-name-part taxon-name-part-type="subgenus" reg="Caucasiron">C.</tp:taxon-name-part>) <tp:taxon-name-part taxon-name-part-type="species" reg="zagrosicus">zagrosicus</tp:taxon-name-part></tp:taxon-name> sp. nov., the postero-lateral projections on the tergum X are well-developed, whereas they are not significantly pronounced in either of the two species mentioned above (only small projections may be sporadically present).</p><p>Distinct postero-lateral projections on the tergum X are characteristic for <tp:taxon-name><tp:taxon-name-part taxon-name-part-type="genus" reg="Epeorus">E.</tp:taxon-name-part></tp:taxon-name> (<tp:taxon-name><tp:taxon-name-part taxon-name-part-type="subgenus" reg="Caucasiron">C.</tp:taxon-name-part></tp:taxon-name>) <tp:taxon-name><tp:taxon-name-part taxon-name-part-type="genus" reg="Epeorus"/><tp:taxon-name-part taxon-name-part-type="subgenus" reg="Caucasiron"/><tp:taxon-name-part taxon-name-part-type="species" reg="magnus">magnus</tp:taxon-name-part></tp:taxon-name>, <tp:taxon-name><tp:taxon-name-part taxon-name-part-type="genus" reg="Epeorus">E.</tp:taxon-name-part> (<tp:taxon-name-part taxon-name-part-type="subgenus" reg="Caucasiron">C.</tp:taxon-name-part>) <tp:taxon-name-part taxon-name-part-type="species" reg="nigripilosus">nigripilosus</tp:taxon-name-part></tp:taxon-name>, and <tp:taxon-name><tp:taxon-name-part taxon-name-part-type="genus" reg="Epeorus">E.</tp:taxon-name-part> (<tp:taxon-name-part taxon-name-part-type="subgenus" reg="Caucasiron">C.</tp:taxon-name-part>) <tp:taxon-name-part taxon-name-part-type="species" reg="alborzicus">alborzicus</tp:taxon-name-part></tp:taxon-name> sp. nov. Small projections are also sporadically present in <tp:taxon-name><tp:taxon-name-part taxon-name-part-type="genus" reg="Epeorus">E.</tp:taxon-name-part></tp:taxon-name> (<tp:taxon-name><tp:taxon-name-part taxon-name-part-type="subgenus" reg="Caucasiron">C.</tp:taxon-name-part></tp:taxon-name>) <tp:taxon-name><tp:taxon-name-part taxon-name-part-type="genus" reg="Epeorus"/><tp:taxon-name-part taxon-name-part-type="subgenus" reg="Caucasiron"/><tp:taxon-name-part taxon-name-part-type="species" reg="znojkoi">znojkoi</tp:taxon-name-part></tp:taxon-name>. <tp:taxon-name><tp:taxon-name-part taxon-name-part-type="genus" reg="Epeorus">E.</tp:taxon-name-part></tp:taxon-name> (<tp:taxon-name><tp:taxon-name-part taxon-name-part-type="subgenus" reg="Caucasiron">C.</tp:taxon-name-part></tp:taxon-name>) <tp:taxon-name><tp:taxon-name-part taxon-name-part-type="genus" reg="Epeorus"/><tp:taxon-name-part taxon-name-part-type="subgenus" reg="Caucasiron"/><tp:taxon-name-part taxon-name-part-type="species" reg="magnus">magnus</tp:taxon-name-part></tp:taxon-name> can be easily distinguished from <tp:taxon-name><tp:taxon-name-part taxon-name-part-type="genus" reg="Epeorus">E.</tp:taxon-name-part> (<tp:taxon-name-part taxon-name-part-type="subgenus" reg="Caucasiron">C.</tp:taxon-name-part>) <tp:taxon-name-part taxon-name-part-type="species" reg="zagrosicus">zagrosicus</tp:taxon-name-part></tp:taxon-name> sp. nov. by the absence of colour pattern of abdominal sterna, the absence of a medial hypodermal femur spot, and setation on dorsal margin of labrum (numerous thickened bristle-like setae, Hrivniak et al., in prep.). <tp:taxon-name><tp:taxon-name-part taxon-name-part-type="genus" reg="Epeorus">E.</tp:taxon-name-part> (<tp:taxon-name-part taxon-name-part-type="subgenus" reg="Caucasiron">C.</tp:taxon-name-part>) <tp:taxon-name-part taxon-name-part-type="species" reg="nigripilosus">nigripilosus</tp:taxon-name-part></tp:taxon-name> and <tp:taxon-name><tp:taxon-name-part taxon-name-part-type="genus" reg="Epeorus">E.</tp:taxon-name-part> (<tp:taxon-name-part taxon-name-part-type="subgenus" reg="Caucasiron">C.</tp:taxon-name-part>) <tp:taxon-name-part taxon-name-part-type="species" reg="alborzicus">alborzicus</tp:taxon-name-part></tp:taxon-name> sp. nov. differ by a typical colouration pattern of abdominal sterna (<xref ref-type="bibr" rid="B32">Sinitshenkova 1976</xref>: 89, fig. 28 for <tp:taxon-name><tp:taxon-name-part taxon-name-part-type="genus" reg="Epeorus">E.</tp:taxon-name-part> (<tp:taxon-name-part taxon-name-part-type="subgenus" reg="Caucasiron">C.</tp:taxon-name-part>) <tp:taxon-name-part taxon-name-part-type="species" reg="nigripilosus">nigripilosus</tp:taxon-name-part></tp:taxon-name> and Fig. <xref ref-type="fig" rid="F1">1B, G, K–M</xref> for <tp:taxon-name><tp:taxon-name-part taxon-name-part-type="genus" reg="Epeorus">E.</tp:taxon-name-part> (<tp:taxon-name-part taxon-name-part-type="subgenus" reg="Caucasiron">C.</tp:taxon-name-part>) <tp:taxon-name-part taxon-name-part-type="species" reg="alborzicus">alborzicus</tp:taxon-name-part></tp:taxon-name> sp. nov.). <tp:taxon-name><tp:taxon-name-part taxon-name-part-type="genus" reg="Epeorus">E.</tp:taxon-name-part></tp:taxon-name> (<tp:taxon-name><tp:taxon-name-part taxon-name-part-type="subgenus" reg="Caucasiron">C.</tp:taxon-name-part></tp:taxon-name>) <tp:taxon-name><tp:taxon-name-part taxon-name-part-type="genus" reg="Epeorus"/><tp:taxon-name-part taxon-name-part-type="subgenus" reg="Caucasiron"/><tp:taxon-name-part taxon-name-part-type="species" reg="znojkoi">znojkoi</tp:taxon-name-part></tp:taxon-name> can be distinguished from <tp:taxon-name><tp:taxon-name-part taxon-name-part-type="genus" reg="Epeorus">E.</tp:taxon-name-part> (<tp:taxon-name-part taxon-name-part-type="subgenus" reg="Caucasiron">C.</tp:taxon-name-part>) <tp:taxon-name-part taxon-name-part-type="species" reg="zagrosicus">zagrosicus</tp:taxon-name-part></tp:taxon-name> sp. nov. by the colour pattern of abdominal terga and characteristic reddish colouration of abdominal sterna (<xref ref-type="bibr" rid="B7">Braasch 1980</xref>: 172, fig. 4b, c).</p><fig id="F10" position="float" orientation="portrait"><object-id xmlns:xlink="http://www.w3.org/1999/xlink" content-type="doi" xlink:type="simple">10.3897/zookeys.947.51259.figure10</object-id><object-id xmlns:xlink="http://www.w3.org/1999/xlink" content-type="arpha" xlink:type="simple">9B14219E-A217-5570-95B2-127DAB377FE0</object-id><label>Figure 10.</label><caption><p>Photos of the localities of the new <tp:taxon-name><tp:taxon-name-part taxon-name-part-type="genus" reg="Epeorus">Epeorus</tp:taxon-name-part> (<tp:taxon-name-part taxon-name-part-type="subgenus" reg="Caucasiron">Caucasiron</tp:taxon-name-part>)</tp:taxon-name> species described herein: <bold>A</bold> unnamed brook near Panjab village – type locality of <tp:taxon-name><tp:taxon-name-part taxon-name-part-type="genus" reg="Epeorus">E.</tp:taxon-name-part> (<tp:taxon-name-part taxon-name-part-type="subgenus" reg="Caucasiron">C.</tp:taxon-name-part>) <tp:taxon-name-part taxon-name-part-type="species" reg="alborzicus">alborzicus</tp:taxon-name-part></tp:taxon-name> sp. nov. <bold>B</bold> unnamed brook near Kahrud-e Bala village – locality of <tp:taxon-name><tp:taxon-name-part taxon-name-part-type="genus" reg="Epeorus">E.</tp:taxon-name-part> (<tp:taxon-name-part taxon-name-part-type="subgenus" reg="Caucasiron">C.</tp:taxon-name-part>) <tp:taxon-name-part taxon-name-part-type="species" reg="alborzicus">alborzicus</tp:taxon-name-part></tp:taxon-name> sp. nov. <bold>C</bold> unnamed river near Shirinabad village – type locality of <tp:taxon-name><tp:taxon-name-part taxon-name-part-type="genus" reg="Epeorus">E.</tp:taxon-name-part> (<tp:taxon-name-part taxon-name-part-type="subgenus" reg="Caucasiron">C.</tp:taxon-name-part>) <tp:taxon-name-part taxon-name-part-type="species" reg="shargi">shargi</tp:taxon-name-part></tp:taxon-name> sp. nov. <bold>D</bold> unnamed brook near Chah-e Ja village – locality of <tp:taxon-name><tp:taxon-name-part taxon-name-part-type="genus" reg="Epeorus">E.</tp:taxon-name-part> (<tp:taxon-name-part taxon-name-part-type="subgenus" reg="Caucasiron">C.</tp:taxon-name-part>) <tp:taxon-name-part taxon-name-part-type="species" reg="shargi">shargi</tp:taxon-name-part></tp:taxon-name> sp. nov. <bold>E</bold> Gamasiab River near Varayeneh village – type locality of <tp:taxon-name><tp:taxon-name-part taxon-name-part-type="genus" reg="Epeorus">E.</tp:taxon-name-part> (<tp:taxon-name-part taxon-name-part-type="subgenus" reg="Caucasiron">C.</tp:taxon-name-part>) <tp:taxon-name-part taxon-name-part-type="species" reg="zagrosicus">zagrosicus</tp:taxon-name-part></tp:taxon-name> sp. nov. <bold>F</bold> Yasuj fall near Yasuj village – locality of <tp:taxon-name><tp:taxon-name-part taxon-name-part-type="genus" reg="Epeorus">E.</tp:taxon-name-part> (<tp:taxon-name-part taxon-name-part-type="subgenus" reg="Caucasiron">C.</tp:taxon-name-part>) <tp:taxon-name-part taxon-name-part-type="species" reg="zagrosicus">zagrosicus</tp:taxon-name-part></tp:taxon-name> sp. nov.</p></caption><graphic xmlns:xlink="http://www.w3.org/1999/xlink" xlink:href="zookeys-947-071-g010.jpg" position="float" orientation="portrait" xlink:type="simple" id="oo_430258.jpg"><uri content-type="original_file" xlink:type="simple">https://binary.pensoft.net/fig/430258</uri></graphic></fig><p>The presence of a medial hypodermal femur spot makes <tp:taxon-name><tp:taxon-name-part taxon-name-part-type="genus" reg="Epeorus">E.</tp:taxon-name-part> (<tp:taxon-name-part taxon-name-part-type="subgenus" reg="Caucasiron">C.</tp:taxon-name-part>) <tp:taxon-name-part taxon-name-part-type="species" reg="zagrosicus">zagrosicus</tp:taxon-name-part></tp:taxon-name> sp. nov. slightly similar to <tp:taxon-name><tp:taxon-name-part taxon-name-part-type="genus" reg="Epeorus">E.</tp:taxon-name-part></tp:taxon-name> (<tp:taxon-name><tp:taxon-name-part taxon-name-part-type="subgenus" reg="Caucasiron">C.</tp:taxon-name-part></tp:taxon-name>) <tp:taxon-name><tp:taxon-name-part taxon-name-part-type="genus" reg="Epeorus"/><tp:taxon-name-part taxon-name-part-type="subgenus" reg="Caucasiron"/><tp:taxon-name-part taxon-name-part-type="species" reg="turcicus">turcicus</tp:taxon-name-part></tp:taxon-name> and <tp:taxon-name><tp:taxon-name-part taxon-name-part-type="genus" reg="Epeorus">E.</tp:taxon-name-part> (<tp:taxon-name-part taxon-name-part-type="subgenus" reg="Caucasiron">C.</tp:taxon-name-part>) <tp:taxon-name-part taxon-name-part-type="species" reg="alborzicus">alborzicus</tp:taxon-name-part></tp:taxon-name> sp. nov. However, the presence of the characteristic pattern of abdominal sterna in <tp:taxon-name><tp:taxon-name-part taxon-name-part-type="genus" reg="Epeorus">E.</tp:taxon-name-part> (<tp:taxon-name-part taxon-name-part-type="subgenus" reg="Caucasiron">C.</tp:taxon-name-part>) <tp:taxon-name-part taxon-name-part-type="species" reg="alborzicus">alborzicus</tp:taxon-name-part></tp:taxon-name> sp. nov. (Fig. <xref ref-type="fig" rid="F1">1B, G, K–M</xref>), and the absence of colouration pattern of abdominal sterna in <tp:taxon-name><tp:taxon-name-part taxon-name-part-type="genus" reg="Epeorus">E.</tp:taxon-name-part></tp:taxon-name> (<tp:taxon-name><tp:taxon-name-part taxon-name-part-type="subgenus" reg="Caucasiron">C.</tp:taxon-name-part></tp:taxon-name>) <tp:taxon-name><tp:taxon-name-part taxon-name-part-type="genus" reg="Epeorus"/><tp:taxon-name-part taxon-name-part-type="subgenus" reg="Caucasiron"/><tp:taxon-name-part taxon-name-part-type="species" reg="turcicus">turcicus</tp:taxon-name-part></tp:taxon-name> reliably differentiate both species from <tp:taxon-name><tp:taxon-name-part taxon-name-part-type="genus" reg="Epeorus">E.</tp:taxon-name-part> (<tp:taxon-name-part taxon-name-part-type="subgenus" reg="Caucasiron">C.</tp:taxon-name-part>) <tp:taxon-name-part taxon-name-part-type="species" reg="zagrosicus">zagrosicus</tp:taxon-name-part></tp:taxon-name> sp. nov. Additionally, <tp:taxon-name><tp:taxon-name-part taxon-name-part-type="genus" reg="Epeorus">E.</tp:taxon-name-part></tp:taxon-name> (<tp:taxon-name><tp:taxon-name-part taxon-name-part-type="subgenus" reg="Caucasiron">C.</tp:taxon-name-part></tp:taxon-name>) <tp:taxon-name><tp:taxon-name-part taxon-name-part-type="genus" reg="Epeorus"/><tp:taxon-name-part taxon-name-part-type="subgenus" reg="Caucasiron"/><tp:taxon-name-part taxon-name-part-type="species" reg="turcicus">turcicus</tp:taxon-name-part></tp:taxon-name> differs by the characteristic colour pattern of abdominal terga (<xref ref-type="bibr" rid="B17">Hrivniak et al. 2019</xref>: 61, fig. 1).</p><p>The other five species distributed in the Caucasus, namely <tp:taxon-name><tp:taxon-name-part taxon-name-part-type="genus" reg="Epeorus">E.</tp:taxon-name-part></tp:taxon-name> (<tp:taxon-name><tp:taxon-name-part taxon-name-part-type="subgenus" reg="Caucasiron">C.</tp:taxon-name-part></tp:taxon-name>) <tp:taxon-name><tp:taxon-name-part taxon-name-part-type="genus" reg="Epeorus"/><tp:taxon-name-part taxon-name-part-type="subgenus" reg="Caucasiron"/><tp:taxon-name-part taxon-name-part-type="species" reg="sinitshenkovae">sinitshenkovae</tp:taxon-name-part></tp:taxon-name>, <tp:taxon-name><tp:taxon-name-part taxon-name-part-type="genus" reg="Epeorus">E.</tp:taxon-name-part></tp:taxon-name> (<tp:taxon-name><tp:taxon-name-part taxon-name-part-type="subgenus" reg="Caucasiron">C.</tp:taxon-name-part></tp:taxon-name>) <tp:taxon-name><tp:taxon-name-part taxon-name-part-type="genus" reg="Epeorus"/><tp:taxon-name-part taxon-name-part-type="subgenus" reg="Caucasiron"/><tp:taxon-name-part taxon-name-part-type="species" reg="alpestris">alpestris</tp:taxon-name-part></tp:taxon-name>, <tp:taxon-name><tp:taxon-name-part taxon-name-part-type="genus" reg="Epeorus">E.</tp:taxon-name-part></tp:taxon-name> (<tp:taxon-name><tp:taxon-name-part taxon-name-part-type="subgenus" reg="Caucasiron">C.</tp:taxon-name-part></tp:taxon-name>) <tp:taxon-name><tp:taxon-name-part taxon-name-part-type="genus" reg="Epeorus"/><tp:taxon-name-part taxon-name-part-type="subgenus" reg="Caucasiron"/><tp:taxon-name-part taxon-name-part-type="species" reg="bicolliculatus">bicolliculatus</tp:taxon-name-part></tp:taxon-name>, <tp:taxon-name><tp:taxon-name-part taxon-name-part-type="genus" reg="Epeorus">E.</tp:taxon-name-part></tp:taxon-name> (<tp:taxon-name><tp:taxon-name-part taxon-name-part-type="subgenus" reg="Caucasiron">C.</tp:taxon-name-part></tp:taxon-name>) <tp:taxon-name><tp:taxon-name-part taxon-name-part-type="genus" reg="Epeorus"/><tp:taxon-name-part taxon-name-part-type="subgenus" reg="Caucasiron"/><tp:taxon-name-part taxon-name-part-type="species" reg="longimaculatus">longimaculatus</tp:taxon-name-part></tp:taxon-name>, and <tp:taxon-name><tp:taxon-name-part taxon-name-part-type="genus" reg="Epeorus">E.</tp:taxon-name-part></tp:taxon-name> (<tp:taxon-name><tp:taxon-name-part taxon-name-part-type="subgenus" reg="Caucasiron">C.</tp:taxon-name-part></tp:taxon-name>) <tp:taxon-name><tp:taxon-name-part taxon-name-part-type="genus" reg="Epeorus"/><tp:taxon-name-part taxon-name-part-type="subgenus" reg="Caucasiron"/><tp:taxon-name-part taxon-name-part-type="species" reg="soldani">soldani</tp:taxon-name-part></tp:taxon-name>, do not share any important diagnostic characters with <tp:taxon-name><tp:taxon-name-part taxon-name-part-type="genus" reg="Epeorus">E.</tp:taxon-name-part> (<tp:taxon-name-part taxon-name-part-type="subgenus" reg="Caucasiron">C.</tp:taxon-name-part>) <tp:taxon-name-part taxon-name-part-type="species" reg="zagrosicus">zagrosicus</tp:taxon-name-part></tp:taxon-name> sp. nov. Nevertheless, <tp:taxon-name><tp:taxon-name-part taxon-name-part-type="genus" reg="Epeorus">E.</tp:taxon-name-part></tp:taxon-name> (<tp:taxon-name><tp:taxon-name-part taxon-name-part-type="subgenus" reg="Caucasiron">C.</tp:taxon-name-part></tp:taxon-name>) <tp:taxon-name><tp:taxon-name-part taxon-name-part-type="genus" reg="Epeorus"/><tp:taxon-name-part taxon-name-part-type="subgenus" reg="Caucasiron"/><tp:taxon-name-part taxon-name-part-type="species" reg="sinitshenkovae">sinitshenkovae</tp:taxon-name-part></tp:taxon-name> and <tp:taxon-name><tp:taxon-name-part taxon-name-part-type="genus" reg="Epeorus">E.</tp:taxon-name-part></tp:taxon-name> (<tp:taxon-name><tp:taxon-name-part taxon-name-part-type="subgenus" reg="Caucasiron">C.</tp:taxon-name-part></tp:taxon-name>) <tp:taxon-name><tp:taxon-name-part taxon-name-part-type="genus" reg="Epeorus"/><tp:taxon-name-part taxon-name-part-type="subgenus" reg="Caucasiron"/><tp:taxon-name-part taxon-name-part-type="species" reg="alpestris">alpestris</tp:taxon-name-part></tp:taxon-name> can be separated from <tp:taxon-name><tp:taxon-name-part taxon-name-part-type="genus" reg="Epeorus">E.</tp:taxon-name-part> (<tp:taxon-name-part taxon-name-part-type="subgenus" reg="Caucasiron">C.</tp:taxon-name-part>) <tp:taxon-name-part taxon-name-part-type="species" reg="zagrosicus">zagrosicus</tp:taxon-name-part></tp:taxon-name> sp. nov. by the absence of a medial hypodermal femur spot, overall colouration of the dorsal surface of femora (<tp:taxon-name><tp:taxon-name-part taxon-name-part-type="genus" reg="Epeorus">E.</tp:taxon-name-part></tp:taxon-name> (<tp:taxon-name><tp:taxon-name-part taxon-name-part-type="subgenus" reg="Caucasiron">C.</tp:taxon-name-part></tp:taxon-name>) <tp:taxon-name><tp:taxon-name-part taxon-name-part-type="genus" reg="Epeorus"/><tp:taxon-name-part taxon-name-part-type="subgenus" reg="Caucasiron"/><tp:taxon-name-part taxon-name-part-type="species" reg="sinitshenkovae">sinitshenkovae</tp:taxon-name-part></tp:taxon-name>, Braasch and Zimmerman 1979: 106, fig. 10), and the different colouration of abdominal sterna (<tp:taxon-name><tp:taxon-name-part taxon-name-part-type="genus" reg="Epeorus">E.</tp:taxon-name-part></tp:taxon-name> (<tp:taxon-name><tp:taxon-name-part taxon-name-part-type="subgenus" reg="Caucasiron">C.</tp:taxon-name-part></tp:taxon-name>) <tp:taxon-name><tp:taxon-name-part taxon-name-part-type="genus" reg="Epeorus"/><tp:taxon-name-part taxon-name-part-type="subgenus" reg="Caucasiron"/><tp:taxon-name-part taxon-name-part-type="species" reg="alpestris">alpestris</tp:taxon-name-part></tp:taxon-name>, <xref ref-type="bibr" rid="B6">Braasch 1979</xref>: 284, fig. 1d). Fine hair-like setae on the dorsal surface of abdominal terga clearly distinguish <tp:taxon-name><tp:taxon-name-part taxon-name-part-type="genus" reg="Epeorus">E.</tp:taxon-name-part> (<tp:taxon-name-part taxon-name-part-type="subgenus" reg="Caucasiron">C.</tp:taxon-name-part>) <tp:taxon-name-part taxon-name-part-type="species" reg="zagrosicus">zagrosicus</tp:taxon-name-part></tp:taxon-name> sp. nov. from <tp:taxon-name><tp:taxon-name-part taxon-name-part-type="genus" reg="Epeorus">E.</tp:taxon-name-part></tp:taxon-name> (<tp:taxon-name><tp:taxon-name-part taxon-name-part-type="subgenus" reg="Caucasiron">C.</tp:taxon-name-part></tp:taxon-name>) <tp:taxon-name><tp:taxon-name-part taxon-name-part-type="genus" reg="Epeorus"/><tp:taxon-name-part taxon-name-part-type="subgenus" reg="Caucasiron"/><tp:taxon-name-part taxon-name-part-type="species" reg="bicolliculatus">bicolliculatus</tp:taxon-name-part></tp:taxon-name>, <tp:taxon-name><tp:taxon-name-part taxon-name-part-type="genus" reg="Epeorus">E.</tp:taxon-name-part></tp:taxon-name> (<tp:taxon-name><tp:taxon-name-part taxon-name-part-type="subgenus" reg="Caucasiron">C.</tp:taxon-name-part></tp:taxon-name>) <tp:taxon-name><tp:taxon-name-part taxon-name-part-type="genus" reg="Epeorus"/><tp:taxon-name-part taxon-name-part-type="subgenus" reg="Caucasiron"/><tp:taxon-name-part taxon-name-part-type="species" reg="longimaculatus">longimaculatus</tp:taxon-name-part></tp:taxon-name>, and <tp:taxon-name><tp:taxon-name-part taxon-name-part-type="genus" reg="Epeorus">E.</tp:taxon-name-part></tp:taxon-name> (<tp:taxon-name><tp:taxon-name-part taxon-name-part-type="subgenus" reg="Caucasiron">C.</tp:taxon-name-part></tp:taxon-name>) <tp:taxon-name><tp:taxon-name-part taxon-name-part-type="genus" reg="Epeorus"/><tp:taxon-name-part taxon-name-part-type="subgenus" reg="Caucasiron"/><tp:taxon-name-part taxon-name-part-type="species" reg="soldani">soldani</tp:taxon-name-part></tp:taxon-name>. All three species are characteristic by the presence of flattened setae on abdominal terga (<xref ref-type="bibr" rid="B16">Hrivniak et al. 2017</xref>: 359, figs 23–25).</p></tp:treatment-sec><tp:treatment-sec><!--Section generated to contain objects referenced in tp:taxon-treatment.--><fig id="F1" position="float" orientation="portrait"><object-id xmlns:xlink="http://www.w3.org/1999/xlink" content-type="doi" xlink:type="simple">10.3897/zookeys.947.51259.figure1</object-id><object-id xmlns:xlink="http://www.w3.org/1999/xlink" content-type="arpha" xlink:type="simple">63BE34A4-D217-57C1-91D6-E29D9D531C69</object-id><label>Figure 1.</label><caption><p><tp:taxon-name><tp:taxon-name-part taxon-name-part-type="genus" reg="Epeorus">Epeorus</tp:taxon-name-part> (<tp:taxon-name-part taxon-name-part-type="subgenus" reg="Caucasiron">Caucasiron</tp:taxon-name-part>) <tp:taxon-name-part taxon-name-part-type="species" reg="alborzicus">alborzicus</tp:taxon-name-part></tp:taxon-name> sp. nov., larva: <bold>A</bold> habitus in dorsal view <bold>B</bold> habitus in ventral view <bold>C</bold> habitus in lateral view <bold>D</bold> head of male in dorsal view <bold>E</bold> head of female in dorsal view <bold>F</bold> middle leg in dorsal view <bold>G</bold> distal part of abdomen in ventral view <bold>H–J</bold> colouration of abdominal terga <bold>K–M</bold> colouration of abdominal sterna.</p></caption><graphic xmlns:xlink="http://www.w3.org/1999/xlink" xlink:href="zookeys-947-071-g001.jpg" position="float" orientation="portrait" xlink:type="simple" id="oo_430249.jpg"><uri content-type="original_file" xlink:type="simple">https://binary.pensoft.net/fig/430249</uri></graphic></fig></tp:treatment-sec><ref-list><ref id="B6"><mixed-citation xmlns:xlink="http://www.w3.org/1999/xlink" xlink:type="simple"><person-group><name name-style="western"><surname>Braasch</surname><given-names>D</given-names></name></person-group> (<year>1979</year>) <article-title>Beitrag zur Kenntnis der Gattung <italic><tp:taxon-name><tp:taxon-name-part taxon-name-part-type="genus">Iron</tp:taxon-name-part></tp:taxon-name></italic> Eaton im Kaukasus (UdSSR) (III) (<tp:taxon-name><tp:taxon-name-part taxon-name-part-type="order">Ephemeroptera</tp:taxon-name-part></tp:taxon-name>, <tp:taxon-name><tp:taxon-name-part taxon-name-part-type="family">Heptageniidae</tp:taxon-name-part></tp:taxon-name>).</article-title><source>Reichenbachia</source><volume>17</volume>: <fpage>283</fpage>–<lpage>294</lpage>.</mixed-citation></ref><ref id="B9"><mixed-citation xmlns:xlink="http://www.w3.org/1999/xlink" xlink:type="simple"><person-group><name name-style="western"><surname>Braasch</surname><given-names>D</given-names></name><name name-style="western"><surname>Soldán</surname><given-names>T</given-names></name></person-group> (<year>1979</year>) <article-title>Neue <tp:taxon-name><tp:taxon-name-part taxon-name-part-type="family">Heptageniidae</tp:taxon-name-part></tp:taxon-name> aus Asien (<tp:taxon-name><tp:taxon-name-part taxon-name-part-type="order">Ephemeroptera</tp:taxon-name-part></tp:taxon-name>).</article-title><source>Reichenbachia</source><volume>17</volume>: <fpage>261</fpage>–<lpage>272</lpage>.</mixed-citation></ref><ref id="B32"><mixed-citation xmlns:xlink="http://www.w3.org/1999/xlink" xlink:type="simple"><person-group><name name-style="western"><surname>Sinitshenkova</surname><given-names>ND</given-names></name></person-group> (<year>1976</year>) <article-title>Mayflies of the Genus <italic><tp:taxon-name><tp:taxon-name-part taxon-name-part-type="genus">Iron</tp:taxon-name-part></tp:taxon-name></italic> Eaton (<tp:taxon-name><tp:taxon-name-part taxon-name-part-type="order">Ephemeroptera</tp:taxon-name-part></tp:taxon-name>, <tp:taxon-name><tp:taxon-name-part taxon-name-part-type="family">Heptageniidae</tp:taxon-name-part></tp:taxon-name>) in the Fauna of the Caucasus.</article-title><source>Entomologicheskoye obozreniye</source><volume>55</volume>: <fpage>853</fpage>–<lpage>862</lpage>.</mixed-citation></ref><ref id="B7"><mixed-citation xmlns:xlink="http://www.w3.org/1999/xlink" xlink:type="simple"><person-group><name name-style="western"><surname>Braasch</surname><given-names>D</given-names></name></person-group> (<year>1980</year>) <article-title>Beitrag zur Kenntnis der Gattung <italic><tp:taxon-name><tp:taxon-name-part taxon-name-part-type="genus">Iron</tp:taxon-name-part></tp:taxon-name></italic> Eaton (<tp:taxon-name><tp:taxon-name-part taxon-name-part-type="family">Heptageniidae</tp:taxon-name-part></tp:taxon-name>, <tp:taxon-name><tp:taxon-name-part taxon-name-part-type="order">Ephemeroptera</tp:taxon-name-part></tp:taxon-name>) im Kaukasus (UdSSR), 2.</article-title><source>Entomologische Nachrichten</source><volume>24</volume>: <fpage>166</fpage>–<lpage>173</lpage>.</mixed-citation></ref><ref id="B17"><mixed-citation xmlns:xlink="http://www.w3.org/1999/xlink" xlink:type="simple"><person-group><name name-style="western"><surname>Hrivniak</surname><given-names>Ľ</given-names></name><name name-style="western"><surname>Sroka</surname><given-names>P</given-names></name><name name-style="western"><surname>Türkmen</surname><given-names>G</given-names></name><name name-style="western"><surname>Godunko</surname><given-names>RJ</given-names></name><name name-style="western"><surname>Kazancı</surname><given-names>N</given-names></name></person-group> (<year>2019</year>) <article-title>A new <tp:taxon-name><tp:taxon-name-part taxon-name-part-type="genus">Epeorus</tp:taxon-name-part> (<tp:taxon-name-part taxon-name-part-type="subgenus">Caucasiron</tp:taxon-name-part>)</tp:taxon-name> (<tp:taxon-name><tp:taxon-name-part taxon-name-part-type="order">Ephemeroptera</tp:taxon-name-part></tp:taxon-name>: <tp:taxon-name><tp:taxon-name-part taxon-name-part-type="family">Heptageniidae</tp:taxon-name-part></tp:taxon-name>) species from Turkey based on molecular and morphological evidence.</article-title><source>Zootaxa</source><volume>4550</volume>: <fpage>58</fpage>–<lpage>70</lpage>. <ext-link xlink:type="simple" ext-link-type="doi" xlink:href="10.11646/zootaxa.4550.1.2">https://doi.org/10.11646/zootaxa.4550.1.2</ext-link></mixed-citation></ref><ref id="B16"><mixed-citation xmlns:xlink="http://www.w3.org/1999/xlink" xlink:type="simple"><person-group><name name-style="western"><surname>Hrivniak</surname><given-names>Ľ</given-names></name><name name-style="western"><surname>Sroka</surname><given-names>P</given-names></name><name name-style="western"><surname>Godunko</surname><given-names>RJ</given-names></name><name name-style="western"><surname>Žurovcová</surname><given-names>M</given-names></name></person-group> (<year>2017</year>) <article-title>Mayflies of the genus <italic><tp:taxon-name><tp:taxon-name-part taxon-name-part-type="genus">Epeorus</tp:taxon-name-part></tp:taxon-name></italic> Eaton, 1881 s.l. (<tp:taxon-name><tp:taxon-name-part taxon-name-part-type="order">Ephemeroptera</tp:taxon-name-part></tp:taxon-name>: <tp:taxon-name><tp:taxon-name-part taxon-name-part-type="family">Heptageniidae</tp:taxon-name-part></tp:taxon-name>) from the Caucasus Mountains: a new species of <italic><tp:taxon-name><tp:taxon-name-part taxon-name-part-type="genus">Caucasiron</tp:taxon-name-part></tp:taxon-name></italic> Kluge, 1997 from Georgia and Turkey.</article-title><source>Zootaxa</source><volume>4341</volume>: <fpage>353</fpage>–<lpage>374</lpage>. <ext-link xlink:type="simple" ext-link-type="doi" xlink:href="10.11646/zootaxa.4341.3.2">https://doi.org/10.11646/zootaxa.4341.3.2</ext-link></mixed-citation></ref></ref-list></tp:taxon-treatment>
